# Supplementary material for: In vitro experiments and network pharmacology-based investigation of the molecular mechanism of neferine in the treatment of gastric cancer
Source: PLoS One. 2025 Mar 26;20(3):e0318838. doi: 10.1371/journal.pone.0318838 (PMC11940423; doi:10.1371/journal.pone.0318838)
Supplement: S2 Table 1 — Gastric cancer targets obtained from the GEO database. (XLSX) [file pone.0318838.s001.xlsx]

## Sheet: Sheet1
adj.P.Val	P.Value	logFC	GENE_SYMBOL
1.15e-07	1.47e-11	10.4344	SERPINC1
1.15e-07	1.59e-11	10.825	HP
1.15e-07	1.72e-11	8.44453	AGT
1.15e-07	2.49e-11	11.184	HPR
1.15e-07	2.74e-11	8.25353	COLEC11
1.15e-07	2.8e-11	7.90079	CCL19
1.15e-07	3.33e-11	8.12191
1.15e-07	4.09e-11	-7.19106	PRUNE2
1.15e-07	4.92e-11	7.94859	CD52
1.15e-07	5.22e-11	10.2695	RBP4
1.15e-07	5.6e-11	8.33848	APOA1
1.15e-07	5.76e-11	7.25228	HLA-DRB4
1.15e-07	6.01e-11	7.10619	ADAMTSL2
1.15e-07	7.23e-11	6.4491	IGFBP3
1.15e-07	7.31e-11	-7.08109	EPHA7
1.15e-07	7.8e-11	6.57727	GZMK
1.15e-07	8.13e-11	6.4482	DSP
1.15e-07	8.21e-11	6.95539	SPP1
1.15e-07	8.28e-11	-7.46975	C2orf40
1.15e-07	8.51e-11	6.90101	ELF3
1.22e-07	9.3e-11	6.42236	MT1F
1.27e-07	1.01e-10	-7.27087	COL4A6
1.27e-07	1.04e-10	8.29957	RN7SK
1.3e-07	1.17e-10	-7.97623	ACTG2
1.3e-07	1.17e-10	8.69204	ORM1
1.3e-07	1.28e-10	6.30483	CDH1
1.3e-07	1.29e-10	5.50672	CYP3A5
1.34e-07	1.39e-10	8.00066	HAMP
1.34e-07	1.42e-10	6.24471	CXCR4
1.34e-07	1.46e-10	10.1137	APOC1
1.34e-07	1.48e-10	5.74798	HLA-DRB1
1.5e-07	1.83e-10	6.23333	MGC29506
1.5e-07	1.9e-10	6.82835	CD69
1.5e-07	1.91e-10	6.51159	SERPINA1
1.5e-07	1.92e-10	-6.97599	SMPX
1.5e-07	1.96e-10	5.2924	STK17B
1.5e-07	2.09e-10	7.6651	APOB
1.5e-07	2.14e-10	6.79838	CYP2C9
1.51e-07	2.2e-10	-7.46371	ADAMTS8
1.51e-07	2.24e-10	8.29673	PLCXD3
1.55e-07	2.33e-10	7.21038	CLIC6
1.6e-07	2.44e-10	5.84211	APBB1IP
1.62e-07	2.52e-10	-5.16557	P2RY14
1.63e-07	2.67e-10	7.89288	FXYD2
1.63e-07	2.74e-10	-5.19229	FOXF2
1.63e-07	2.78e-10	5.22247	ALDH1A1
1.63e-07	2.8e-10	-4.87287	THBS4
1.63e-07	2.84e-10	5.50006	HLA-DRB3
1.63e-07	2.87e-10	6.16434	HSPA6
1.63e-07	3.04e-10	5.29192	LCP1
1.63e-07	3.1e-10	5.28015	PVRIG
1.65e-07	3.29e-10	8.27238	HRG
1.65e-07	3.31e-10	6.08878	RP3-527F8.2
1.68e-07	3.42e-10	-6.08274	DGKB
1.68e-07	3.44e-10	5.15998	HLA-DQA2
1.74e-07	4.1e-10	4.53561	CCL2
1.74e-07	4.22e-10	-5.67282	PLCD4
1.74e-07	4.22e-10	5.11168	ID3
1.74e-07	4.31e-10	-5.27825	ANGPTL7
1.74e-07	4.31e-10	12.3431	APOC3
1.74e-07	4.33e-10	5.95685	CD40LG
1.74e-07	4.38e-10	5.91749	UGT2B10
1.74e-07	4.49e-10	5.30706	PTPN22
1.74e-07	4.49e-10	8.77928	DCDC2
1.74e-07	4.49e-10	4.94739	MMRN1
1.74e-07	4.61e-10	6.65318	FMO5
1.74e-07	4.63e-10	5.47555	ACP5
1.74e-07	4.67e-10	4.42174	YPEL3
1.74e-07	4.68e-10	6.50535	PAQR5
1.74e-07	4.7e-10	8.26983	ADH4
1.74e-07	4.76e-10	5.79548	CCL4
1.74e-07	4.77e-10	5.76531	LEAP2
1.74e-07	4.84e-10	6.75627	HLA-DQA1
1.74e-07	5e-10	4.57679	AIF1
1.74e-07	5.05e-10	5.48573	ZFP36L2
1.74e-07	5.31e-10	4.96983	HLA-DPB1
1.74e-07	5.36e-10	-5.72717	SYNM
1.74e-07	5.37e-10	4.90123	SLAMF7
1.74e-07	5.43e-10	5.02017	TM4SF1
1.74e-07	5.5e-10	4.80061	OGDHL
1.74e-07	5.56e-10	4.78187	PON3
1.74e-07	5.62e-10	7.15099	LECT2
1.74e-07	5.62e-10	6.59471	RORC
1.74e-07	5.66e-10	-5.58828	NTN1
1.74e-07	5.66e-10	4.77413	CECR1
1.74e-07	5.78e-10	-5.43757	hCG_1776007
1.74e-07	5.82e-10	5.71913	VASN
1.74e-07	5.82e-10	7.48728	HSPA1B
1.74e-07	5.86e-10	6.68418	ASGR2
1.74e-07	5.89e-10	10.691	F2
1.74e-07	5.91e-10	4.71854	HSPA1A
1.74e-07	5.92e-10	6.86338	GATA6
1.74e-07	5.93e-10	5.40704	CYP3A4
1.74e-07	5.96e-10	4.8514	HMOX1
1.74e-07	6.01e-10	4.84663	LBH
1.74e-07	6.12e-10	11.2097	CFTR
1.74e-07	6.15e-10	6.24314	CYTIP
1.74e-07	6.23e-10	-5.1548	MYH11
1.76e-07	6.38e-10	5.63709	APOE
1.77e-07	6.46e-10	4.38432	FMO2
1.78e-07	6.51e-10	-5.43249	CA12
1.78e-07	6.56e-10	4.98047	EPCAM
1.78e-07	6.68e-10	4.36684	RAB37
1.78e-07	6.71e-10	4.78924	SKAP1
1.78e-07	6.73e-10	4.45779	ITGB2
1.8e-07	6.86e-10	5.38159	RUNX3
1.8e-07	6.94e-10	7.32784	ASGR1
1.8e-07	7.15e-10	4.27192	TST
1.8e-07	7.17e-10	-5.22905	PCDH20
1.8e-07	7.18e-10	6.6294	PAMR1
1.8e-07	7.29e-10	4.62661	LMO2
1.8e-07	7.32e-10	6.09161	IL32
1.8e-07	7.39e-10	4.98774	RIPK4
1.8e-07	7.43e-10	4.68551	ICAM3
1.84e-07	7.81e-10	4.75827	FAM46C
1.85e-07	8.09e-10	4.61662	HLA-DRB5
1.85e-07	8.2e-10	5.4759	C3
1.85e-07	8.24e-10	6.69286	LEFTY1
1.85e-07	8.27e-10	4.47149	LOC145820
1.85e-07	8.41e-10	5.0673	SMAD6
1.85e-07	8.44e-10	-4.45789	PCP4
1.85e-07	8.52e-10	5.2727	NDE1
1.85e-07	8.6e-10	4.3307	TIMP1
1.85e-07	8.73e-10	3.8633	FAM20A
1.85e-07	8.77e-10	4.46048	CFP
1.85e-07	8.79e-10	-4.27416	CNGA3
1.88e-07	8.95e-10	5.17487	ADAMTS13
1.88e-07	9.09e-10	4.06964	MMP15
1.9e-07	9.26e-10	6.75668	LOC96610
1.9e-07	9.37e-10	5.32349	GZMA
1.9e-07	9.49e-10	4.32004	CARD9
1.9e-07	9.6e-10	4.66703	RAB17
1.9e-07	9.65e-10	5.99093	HOMER2
1.9e-07	9.77e-10	4.71415	C1QB
1.9e-07	9.8e-10	4.60931	C8G
1.9e-07	9.85e-10	4.40912	HLA-DPA1
1.9e-07	9.9e-10	4.1774	P4HB
1.9e-07	1e-09	-4.15204	PTGS1
1.9e-07	1.02e-09	4.59705	S1PR4
1.9e-07	1.02e-09	4.70178	MAP3K1
1.9e-07	1.03e-09	3.98607	LYN
1.9e-07	1.04e-09	14.4963	ALB
1.9e-07	1.04e-09	7.67398	SAA4
1.9e-07	1.04e-09	3.72503	NKG7
1.9e-07	1.04e-09	4.48502	TMC6
1.9e-07	1.06e-09	-4.30297	WISP3
1.9e-07	1.07e-09	7.44892	IGJ
1.9e-07	1.08e-09	5.70543	CPS1
1.9e-07	1.08e-09	4.82984	DENND2D
1.9e-07	1.09e-09	7.38439	KNG1
1.9e-07	1.1e-09	4.43559	GATM
1.9e-07	1.1e-09	3.87272	HLA-DQB2
1.9e-07	1.1e-09	4.93941	LRRC32
1.9e-07	1.11e-09	4.95577	AMICA1
1.9e-07	1.12e-09	9.32568	FGFR3
1.9e-07	1.13e-09	-3.79001	C8orf84
1.9e-07	1.14e-09	5.657	POU2AF1
1.9e-07	1.14e-09	4.84457	GMFG
1.9e-07	1.14e-09	5.00116	TCF7
1.9e-07	1.14e-09	6.34952	FYB
1.9e-07	1.15e-09	5.21475	CCL18
1.9e-07	1.15e-09	4.11397	IL1B
1.9e-07	1.17e-09	4.59138	DMKN
1.9e-07	1.17e-09	7.15501	F12
1.9e-07	1.17e-09	5.20537	SASH3
1.9e-07	1.17e-09	3.69201	ARL4C
1.9e-07	1.17e-09	5.06752	CXCL2
1.9e-07	1.18e-09	4.95298	PLCG2
1.9e-07	1.18e-09	-4.60259	GREM2
1.9e-07	1.19e-09	7.83688	AQP9
1.9e-07	1.19e-09	8.86804	FMO3
1.9e-07	1.2e-09	5.9939	TMC8
1.9e-07	1.2e-09	4.32015	PLXND1
1.9e-07	1.21e-09	5.32779	EML4
1.9e-07	1.21e-09	4.53109	CDC42EP1
1.9e-07	1.21e-09	4.86882	HLA-DOA
1.9e-07	1.22e-09	3.72018	CGN
1.9e-07	1.22e-09	-4.2166	ACTA2
1.9e-07	1.23e-09	3.89289	IL10RA
1.91e-07	1.24e-09	3.85556	NBPF10
1.91e-07	1.24e-09	4.16873	SRGN
1.91e-07	1.25e-09	4.24793	CFB
1.91e-07	1.27e-09	11.0845	FGB
1.91e-07	1.27e-09	4.71196	FCER1A
1.92e-07	1.29e-09	5.31713	SLC4A4
1.92e-07	1.3e-09	4.56444	TMEM195
1.92e-07	1.3e-09	4.06732	ABAT
1.92e-07	1.3e-09	4.17649	CCL3L3
1.92e-07	1.31e-09	4.67413	CCL3
1.92e-07	1.31e-09	5.00139	LGALS4
1.92e-07	1.32e-09	5.13157	CLDN11
1.93e-07	1.35e-09	3.96936	PPP1R16B
1.93e-07	1.35e-09	5.24288	HLA-DRA
1.93e-07	1.35e-09	8.55335	IGLL1
1.93e-07	1.36e-09	7.01894	MUC6
1.93e-07	1.37e-09	4.41826	MYCL1
1.93e-07	1.38e-09	5.62001	TGFB1
1.93e-07	1.39e-09	4.23734	RASD1
1.93e-07	1.4e-09	4.21153	GIMAP1
1.93e-07	1.4e-09	3.82821	ALOX5
1.93e-07	1.4e-09	3.83051	CNN3
1.96e-07	1.43e-09	10.4888	PAH
1.96e-07	1.43e-09	5.41868	PTPN6
1.97e-07	1.44e-09	4.01422	ISG20
1.97e-07	1.45e-09	-4.53536	COL4A5
1.98e-07	1.48e-09	5.24854	CCL21
1.98e-07	1.48e-09	5.67716	DOCK8
1.98e-07	1.48e-09	3.55404	MPST
1.98e-07	1.48e-09	5.37393	APOC4
1.98e-07	1.49e-09	6.83412	HSD17B2
1.98e-07	1.5e-09	3.56067	SEPP1
1.99e-07	1.51e-09	4.13753	BANK1
1.99e-07	1.51e-09	4.11781	RNF112
1.99e-07	1.51e-09	4.81129	CCR7
1.99e-07	1.52e-09	5.51625	C1QA
2e-07	1.54e-09	6.38595	TACSTD2
2e-07	1.55e-09	10.0957	LOC100293277
2e-07	1.55e-09	3.83558	ANK3
2e-07	1.56e-09	6.77689	KLRB1
2e-07	1.58e-09	3.83761	DTNBP1
2e-07	1.58e-09	4.29961	SCARNA2
2e-07	1.58e-09	4.06914	FCGBP
2e-07	1.59e-09	3.74375	UNC93B1
2e-07	1.59e-09	4.06009	EPB41L4A
2e-07	1.6e-09	4.76874	LCK
2.01e-07	1.6e-09	5.05823	CYP1A2
2.03e-07	1.64e-09	5.27645	CD8A
2.03e-07	1.65e-09	3.98444	SORL1
2.03e-07	1.65e-09	5.57292	RGS1
2.03e-07	1.66e-09	-4.67369	EDIL3
2.03e-07	1.66e-09	3.88542	SYNE2
2.03e-07	1.66e-09	4.07181	TMC4
2.03e-07	1.67e-09	5.40356	LTB
2.04e-07	1.68e-09	5.23384	BLNK
2.05e-07	1.7e-09	3.86468	C1orf162
2.06e-07	1.72e-09	5.12163	ARHGAP25
2.06e-07	1.72e-09	4.37523	MMP9
2.07e-07	1.74e-09	3.58527	IGFBP2
2.07e-07	1.75e-09	3.70845	EPS8L1
2.07e-07	1.76e-09	3.8834	ITIH3
2.07e-07	1.77e-09	5.83253	CD6
2.08e-07	1.79e-09	7.20203	PTPRC
2.08e-07	1.79e-09	5.73776	MT1G
2.08e-07	1.8e-09	4.47672	FAM43B
2.12e-07	1.86e-09	4.11513	MST1
2.12e-07	1.87e-09	3.8025	PDLIM1
2.12e-07	1.89e-09	3.41888	MS4A4A
2.12e-07	1.9e-09	4.77201	APOM
2.12e-07	1.91e-09	4.30142	PYCARD
2.12e-07	1.92e-09	4.60897	MARCKSL1
2.12e-07	1.92e-09	4.71161	ANXA9
2.12e-07	1.92e-09	3.9315	ADAP2
2.12e-07	1.94e-09	3.79135	VEGFC
2.12e-07	1.95e-09	3.558	NDRG2
2.12e-07	1.95e-09	4.79494	CBS
2.12e-07	1.95e-09	5.62318	GPRIN2
2.12e-07	1.96e-09	-4.47221	DES
2.12e-07	1.96e-09	4.91612	CCDC88C
2.12e-07	1.97e-09	3.93368	HBA2
2.12e-07	1.97e-09	3.90102	ELMO1
2.12e-07	1.97e-09	3.59463	FLJ46906
2.12e-07	1.98e-09	5.61853	TRAF3IP3
2.12e-07	2.02e-09	5.15069	ITGA4
2.12e-07	2.03e-09	4.10363	NIPSNAP1
2.12e-07	2.03e-09	4.12969	BCL7A
2.12e-07	2.03e-09	3.39562	CSF1R
2.12e-07	2.03e-09	5.0836	ITGBL1
2.12e-07	2.04e-09	3.5863	ACTN4
2.12e-07	2.04e-09	-5.01551	KCNMA1
2.12e-07	2.05e-09	3.7942	KLF2
2.12e-07	2.06e-09	10.2658	CFHR2
2.12e-07	2.07e-09	12.422	APOA2
2.12e-07	2.07e-09	3.52543	STMN2
2.12e-07	2.08e-09	-4.11381	FBXO32
2.12e-07	2.09e-09	4.05032	GPRC5B
2.13e-07	2.1e-09	5.30964	CD2
2.13e-07	2.1e-09	5.60107	ITIH4
2.13e-07	2.11e-09	5.46334	UNC5B
2.13e-07	2.13e-09	3.86864	WNT10A
2.17e-07	2.16e-09	-7.00217	MYOC
2.17e-07	2.17e-09	8.33137	C5orf23
2.17e-07	2.17e-09	3.97117	AKR1C1
2.17e-07	2.18e-09	5.47076	FAM150B
2.17e-07	2.18e-09	6.08555	NUAK2
2.17e-07	2.19e-09	5.14265	ADH1A
2.17e-07	2.21e-09	5.365	C7
2.17e-07	2.21e-09	5.48788	PTGIR
2.17e-07	2.22e-09	4.12915	PRICKLE1
2.17e-07	2.23e-09	4.36167	PRSS8
2.18e-07	2.24e-09	4.22306	PPAPDC1A
2.18e-07	2.25e-09	5.03792	HLA-DQB1
2.18e-07	2.25e-09	3.68289	CD19
2.2e-07	2.29e-09	-3.40509	TNC
2.2e-07	2.31e-09	3.25277	RHPN2
2.2e-07	2.31e-09	5.44029	SDC1
2.2e-07	2.31e-09	4.48681	F11R
2.21e-07	2.32e-09	4.59727	LCP2
2.22e-07	2.34e-09	3.61152	TMEM149
2.22e-07	2.35e-09	-4.10243	TPM2
2.24e-07	2.38e-09	5.01927	SEL1L3
2.26e-07	2.41e-09	3.66675	TNFSF10
2.26e-07	2.42e-09	5.21875	NLRC3
2.27e-07	2.43e-09	3.26957	SULT1A2
2.27e-07	2.43e-09	3.52639	LSP1
2.29e-07	2.48e-09	4.13977	CYP27A1
2.29e-07	2.48e-09	3.43621	DOCK10
2.29e-07	2.48e-09	-3.29154	PDLIM3
2.29e-07	2.49e-09	3.74207	PREX1
2.29e-07	2.49e-09	4.21327	ZG16B
2.29e-07	2.51e-09	5.88501	FXYD5
2.3e-07	2.55e-09	4.38634	LXN
2.3e-07	2.56e-09	4.36684	RHOH
2.3e-07	2.57e-09	4.68816	SH2D3A
2.3e-07	2.57e-09	3.61575	TBC1D4
2.3e-07	2.58e-09	3.96936	LLGL2
2.3e-07	2.59e-09	3.44306	CXCL12
2.31e-07	2.61e-09	9.83392	SLC17A4
2.32e-07	2.63e-09	5.21032	INHBB
2.34e-07	2.65e-09	4.40343	TCF4
2.34e-07	2.65e-09	5.14236	DBH
2.35e-07	2.67e-09	3.29504	OR2A9P
2.35e-07	2.7e-09	7.3938	IL7R
2.35e-07	2.72e-09	4.24357	HLA-DMA
2.35e-07	2.72e-09	4.32931	EPOR
2.35e-07	2.72e-09	-3.42061	RSPO3
2.35e-07	2.73e-09	5.68541	CD5
2.35e-07	2.73e-09	6.46778	A1BG
2.35e-07	2.74e-09	4.28434	FKBP11
2.4e-07	2.83e-09	3.90846	APH1A
2.4e-07	2.84e-09	3.44493	SMAD3
2.41e-07	2.86e-09	-4.07672	SLC2A4
2.41e-07	2.89e-09	4.66256	CMTM7
2.41e-07	2.91e-09	4.34621	NGEF
2.41e-07	2.91e-09	4.51735	ADH1B
2.41e-07	2.91e-09	3.48587	KRT8P12
2.41e-07	2.93e-09	-3.29034	USP54
2.41e-07	2.93e-09	3.93692	COTL1
2.42e-07	2.94e-09	4.33475	SERPINA3
2.42e-07	2.95e-09	3.19632	LOC100130141
2.43e-07	2.98e-09	3.89469	IFITM1
2.44e-07	2.98e-09	4.68822	CEACAM1
2.44e-07	2.99e-09	4.43701	TIAM1
2.44e-07	3.01e-09	6.42895	GCGR
2.44e-07	3.02e-09	3.96286	SMAP2
2.45e-07	3.03e-09	4.00693	CARD16
2.45e-07	3.04e-09	-3.81631	POSTN
2.45e-07	3.05e-09	9.54031	G6PC
2.45e-07	3.06e-09	8.7162	LOC100290819
2.45e-07	3.06e-09	3.59851	DCXR
2.46e-07	3.08e-09	4.59611	SEMA5A
2.46e-07	3.09e-09	4.30953	DPP4
2.46e-07	3.09e-09	6.97476	GDA
2.46e-07	3.1e-09	3.67834	IL18RAP
2.46e-07	3.1e-09	3.59849	ABCG5
2.46e-07	3.12e-09	3.82321	IL1RAP
2.46e-07	3.14e-09	3.87151	LOC283663
2.46e-07	3.14e-09	5.03579	NALCN
2.46e-07	3.15e-09	4.4108	EGR2
2.46e-07	3.15e-09	3.41151	SLPI
2.46e-07	3.15e-09	3.12083	HLA-J
2.46e-07	3.16e-09	6.53923	DNASE1L3
2.46e-07	3.16e-09	3.4661	BTK
2.48e-07	3.19e-09	4.19238	SRPX2
2.48e-07	3.2e-09	4.03915	CXXC5
2.48e-07	3.21e-09	3.41859	BST2
2.48e-07	3.22e-09	-3.22332	CHRM2
2.48e-07	3.23e-09	3.55585	HBD
2.48e-07	3.23e-09	9.74973	C20orf56
2.49e-07	3.25e-09	3.65702	GIMAP5
2.49e-07	3.26e-09	10.4896	ARG1
2.52e-07	3.32e-09	3.13396	MYC
2.52e-07	3.32e-09	3.11201	MT1H
2.52e-07	3.33e-09	5.8755	RNF43
2.52e-07	3.34e-09	3.75291	TYROBP
2.53e-07	3.35e-09	3.31789	ROD1
2.53e-07	3.37e-09	4.08133	CD14
2.55e-07	3.39e-09	3.84811	SLC7A7
2.56e-07	3.41e-09	3.79441	ICAM1
2.56e-07	3.42e-09	3.294	NCOA7
2.57e-07	3.45e-09	4.22252	SLC6A6
2.59e-07	3.48e-09	4.18638	CNTFR
2.59e-07	3.49e-09	3.60509	RCC2
2.59e-07	3.5e-09	3.24763	FSTL3
2.59e-07	3.51e-09	3.80543	CYGB
2.6e-07	3.53e-09	3.27336	NPC2
2.6e-07	3.54e-09	3.96238	NKD2
2.6e-07	3.55e-09	3.31259	HBB
2.6e-07	3.56e-09	3.84304	CITED4
2.6e-07	3.57e-09	4.44847	TSPAN8
2.6e-07	3.57e-09	-3.43032	FHL1
2.6e-07	3.58e-09	3.83629	TNFRSF11B
2.6e-07	3.58e-09	4.23307	PGC
2.61e-07	3.62e-09	-4.24612	TCEAL2
2.61e-07	3.63e-09	4.15033	PRAGMIN
2.61e-07	3.64e-09	3.46481	EFHD1
2.61e-07	3.64e-09	4.06684	RAPGEF6
2.61e-07	3.65e-09	4.30336	CCDC109B
2.61e-07	3.66e-09	3.4211	ARHGAP27
2.62e-07	3.7e-09	4.43657	ZNF217
2.62e-07	3.7e-09	6.96435	BAMBI
2.62e-07	3.71e-09	3.16914	GDF15
2.62e-07	3.72e-09	5.15666	SPOCK2
2.62e-07	3.72e-09	7.18502	AGXT
2.62e-07	3.72e-09	3.58552	NCRNA00152
2.62e-07	3.73e-09	-6.40451	CHRDL2
2.62e-07	3.74e-09	-4.38243	SLC27A6
2.63e-07	3.76e-09	4.0696	CD74
2.63e-07	3.77e-09	4.08832	CLDN3
2.63e-07	3.78e-09	4.52237	C20orf103
2.63e-07	3.78e-09	3.30307	CLEC2B
2.64e-07	3.8e-09	-3.8865	JPH2
2.64e-07	3.8e-09	3.78878	TMEM71
2.64e-07	3.82e-09	4.32518	PBX4
2.64e-07	3.83e-09	3.09854	PLAT
2.65e-07	3.86e-09	7.20091	ORM2
2.65e-07	3.87e-09	4.96413	MEI1
2.66e-07	3.89e-09	4.79007	TMEM132E
2.66e-07	3.91e-09	4.01954	HCLS1
2.67e-07	3.93e-09	5.78351	LAPTM5
2.67e-07	3.94e-09	3.3947	TMEM132A
2.7e-07	3.99e-09	3.23421	STAB1
2.7e-07	4.01e-09	9.0149	DEFB1
2.7e-07	4.02e-09	4.95608	CD3G
2.7e-07	4.02e-09	4.95603	ARHGDIB
2.71e-07	4.04e-09	-4.14551	TPM1
2.71e-07	4.05e-09	9.60277	WNT4
2.71e-07	4.06e-09	3.1282	GIYD1
2.71e-07	4.07e-09	3.55229	IFI16
2.72e-07	4.08e-09	3.24385	RASSF2
2.73e-07	4.1e-09	3.21	SLC40A1
2.73e-07	4.12e-09	3.67474	TTYH1
2.74e-07	4.15e-09	3.98898	PRINS
2.74e-07	4.15e-09	4.6762	DNAJB1
2.75e-07	4.19e-09	3.85345	PLGLB1
2.75e-07	4.19e-09	-4.82602	KCNA5
2.77e-07	4.26e-09	4.35816	HMHA1
2.77e-07	4.26e-09	3.84116	A1CF
2.77e-07	4.26e-09	3.94235	GIMAP7
2.77e-07	4.26e-09	3.26813	KIAA1683
2.77e-07	4.26e-09	3.2538	CASP10
2.78e-07	4.29e-09	4.89251	DCN
2.79e-07	4.3e-09	7.06294	SLCO1B1
2.8e-07	4.33e-09	3.90222	GBP5
2.8e-07	4.34e-09	5.55261	FGD3
2.8e-07	4.36e-09	3.13129	TMEM204
2.8e-07	4.36e-09	3.44028	QSOX1
2.81e-07	4.41e-09	6.35257	UBD
2.81e-07	4.41e-09	-5.92768	PLN
2.81e-07	4.43e-09	3.79141	KIDINS220
2.81e-07	4.43e-09	4.25994	SARDH
2.81e-07	4.43e-09	3.31582	ATAD4
2.81e-07	4.43e-09	3.6294	LUM
2.81e-07	4.45e-09	3.72028	PCYT2
2.81e-07	4.46e-09	3.41669	DACT1
2.81e-07	4.46e-09	3.14793	2022-03-06
2.81e-07	4.47e-09	5.40201	RNU1-5
2.81e-07	4.47e-09	3.19069	NUAK1
2.82e-07	4.49e-09	-4.20238	LEF1
2.82e-07	4.51e-09	3.60471	MAFB
2.84e-07	4.56e-09	3.83196	FBLN5
2.88e-07	4.63e-09	4.94958	DPP10
2.88e-07	4.64e-09	8.83417	GSTT1
2.88e-07	4.67e-09	3.31319	AKR1B10
2.9e-07	4.73e-09	3.59097	HIST1H4C
2.91e-07	4.78e-09	3.02501	IER3
2.91e-07	4.79e-09	5.24935	TMEFF2
2.91e-07	4.79e-09	4.52681	LAD1
2.91e-07	4.8e-09	3.43921	TSPAN4
2.92e-07	4.81e-09	5.34773	VCAM1
2.93e-07	4.84e-09	4.14961	RNASE6
2.93e-07	4.85e-09	5.02568	FAM78A
2.93e-07	4.86e-09	3.72638	BBX
2.94e-07	4.89e-09	4.0976	GTSF1
2.94e-07	4.89e-09	3.33728	CPNE5
2.95e-07	4.92e-09	7.60171	BAAT
2.97e-07	5e-09	4.46317	MAP2
2.97e-07	5.01e-09	7.06956	CYP4F2
2.97e-07	5.03e-09	5.78551	SELL
2.98e-07	5.05e-09	3.51914	MLL
2.98e-07	5.07e-09	7.76919	NEURL3
2.98e-07	5.08e-09	4.18216	LASP1
2.98e-07	5.08e-09	-4.54237	KBTBD10
2.98e-07	5.09e-09	8.35989	UGT2B4
2.98e-07	5.1e-09	3.4222	CMTM3
2.98e-07	5.11e-09	4.21742	FPR3
2.98e-07	5.11e-09	5.10376	CYP3A7
2.99e-07	5.13e-09	3.07041	FYN
3.01e-07	5.18e-09	-3.33165	CNTN1
3.02e-07	5.22e-09	3.62417	HEYL
3.02e-07	5.22e-09	2.79092	ALDH5A1
3.02e-07	5.23e-09	3.3514	STARD10
3.03e-07	5.24e-09	3.7418	IL7
3.03e-07	5.26e-09	5.29465	PDIA4
3.03e-07	5.26e-09	4.2283	LOC100128430
3.03e-07	5.27e-09	5.81548	IL2RB
3.03e-07	5.28e-09	3.71163	FSCN1
3.04e-07	5.32e-09	8.78421	AFM
3.04e-07	5.32e-09	5.35526	WDR66
3.05e-07	5.34e-09	3.00528	SMC4
3.06e-07	5.38e-09	7.62702	PROC
3.07e-07	5.41e-09	5.11314	LST1
3.08e-07	5.43e-09	-2.8533	SH3BGR
3.09e-07	5.45e-09	3.43875	RFTN1
3.09e-07	5.48e-09	5.04742	CA2
3.09e-07	5.48e-09	2.86359	ERBB2
3.1e-07	5.52e-09	3.5913	TMEM191A
3.1e-07	5.52e-09	3.25043	PCBP2
3.11e-07	5.55e-09	4.22284	UCA1
3.11e-07	5.55e-09	2.98219	P4HTM
3.11e-07	5.56e-09	8.22995	LIPF
3.11e-07	5.58e-09	-3.58061	PDE4DIP
3.11e-07	5.59e-09	3.16857	CLMN
3.11e-07	5.6e-09	3.56345	KRT19
3.11e-07	5.61e-09	3.73402	PHGDH
3.11e-07	5.63e-09	4.13912	ARID3A
3.11e-07	5.63e-09	7.35693	SAA1
3.11e-07	5.64e-09	3.29591	LAMA2
3.11e-07	5.65e-09	3.65857	CEP68
3.11e-07	5.66e-09	2.79038	RARA
3.12e-07	5.69e-09	3.30451	CTBP1
3.12e-07	5.69e-09	3.98446	ATP8B4
3.12e-07	5.7e-09	-3.79433	RBPMS2
3.16e-07	5.8e-09	2.94599	PPP1R9B
3.16e-07	5.81e-09	3.30536	CLSTN3
3.16e-07	5.81e-09	-4.65325	ACTBL2
3.16e-07	5.81e-09	3.32205	REXO1L1
3.16e-07	5.83e-09	4.38553	PDGFRA
3.16e-07	5.86e-09	3.05022	SGK1
3.16e-07	5.86e-09	3.69745	SNHG7
3.16e-07	5.88e-09	7.51831	FOXA1
3.16e-07	5.89e-09	9.92774	FABP1
3.16e-07	5.9e-09	5.36178	HGD
3.16e-07	5.91e-09	3.27964	hCG_2003663
3.16e-07	5.91e-09	3.25231	GAL3ST1
3.16e-07	5.92e-09	3.18019	RHBDF2
3.16e-07	5.92e-09	9.46917	FGA
3.16e-07	5.93e-09	4.02995	ALOX5AP
3.16e-07	5.93e-09	3.05715	PODXL
3.17e-07	5.96e-09	3.42166	C14orf73
3.17e-07	5.96e-09	3.37428	UPF2
3.18e-07	6e-09	3.66891	GLDC
3.18e-07	6e-09	3.20017	PIM1
3.18e-07	6.02e-09	3.40995	SSR4
3.18e-07	6.02e-09	2.90168	FMOD
3.18e-07	6.04e-09	4.15892	CDH2
3.18e-07	6.06e-09	3.59395	C5orf39
3.18e-07	6.07e-09	4.25191	AKR1C3
3.18e-07	6.11e-09	3.45054	SLC27A5
3.18e-07	6.11e-09	6.44943	HABP2
3.18e-07	6.11e-09	4.32116	CHIC2
3.18e-07	6.11e-09	3.36833	PAG1
3.2e-07	6.15e-09	3.91562	ISYNA1
3.2e-07	6.16e-09	7.86934	SLC2A2
3.2e-07	6.16e-09	3.85157	PPFIBP2
3.2e-07	6.17e-09	2.85851	TNIP1
3.2e-07	6.19e-09	2.92162	C5orf41
3.22e-07	6.22e-09	3.03819	FTL
3.23e-07	6.26e-09	8.32007	SLC13A5
3.23e-07	6.27e-09	2.9928	RPL18A
3.24e-07	6.31e-09	3.27965	BATF3
3.24e-07	6.32e-09	2.96319	MT1X
3.24e-07	6.33e-09	5.85883	C16orf54
3.25e-07	6.37e-09	3.74631	FBLN2
3.25e-07	6.38e-09	3.25933	VNN2
3.28e-07	6.46e-09	3.89681	KLHL6
3.28e-07	6.46e-09	3.95369	NCEH1
3.29e-07	6.5e-09	2.69431	ZDHHC12
3.29e-07	6.54e-09	4.92822	PRDM1
3.29e-07	6.55e-09	4.39872	MALAT1
3.29e-07	6.57e-09	4.78421	CYTH4
3.29e-07	6.58e-09	4.28647	CXCL1
3.29e-07	6.58e-09	3.16529	PUM1
3.29e-07	6.59e-09	3.76835	ABCC3
3.29e-07	6.59e-09	3.10163	SMG1
3.29e-07	6.59e-09	3.02233	GPX1
3.29e-07	6.62e-09	4.08816	LOC100133280
3.29e-07	6.62e-09	4.32132	SMPD3
3.29e-07	6.63e-09	4.29223	TBC1D10C
3.32e-07	6.69e-09	2.84501	LTF
3.34e-07	6.74e-09	4.01276	KRT18
3.35e-07	6.77e-09	3.60337	CREB3L3
3.35e-07	6.79e-09	3.62592	LMAN2
3.36e-07	6.8e-09	3.27619	GJA4
3.38e-07	6.84e-09	3.45733	LOC401504
3.38e-07	6.87e-09	3.25845	RRBP1
3.38e-07	6.87e-09	3.38324	C17orf49
3.38e-07	6.87e-09	3.08587	SHMT1
3.38e-07	6.89e-09	-3.47756	PI16
3.38e-07	6.89e-09	3.93133	PATL2
3.38e-07	6.9e-09	3.08082	SPNS2
3.38e-07	6.95e-09	3.48901	GIMAP6
3.38e-07	6.96e-09	4.20511	GPRC5C
3.4e-07	7e-09	3.95709	SLC9A3R1
3.4e-07	7.03e-09	3.10048	C11orf9
3.4e-07	7.03e-09	8.70604	C3P1
3.4e-07	7.04e-09	3.83789	NFKBIE
3.42e-07	7.09e-09	3.6293	AKR1B15
3.42e-07	7.1e-09	3.31088	EDN1
3.42e-07	7.13e-09	3.27317	INMT
3.43e-07	7.15e-09	3.38317	HSPH1
3.43e-07	7.17e-09	3.1056	TFEC
3.43e-07	7.19e-09	3.92131	BRD3
3.43e-07	7.19e-09	2.93276	CDC37
3.43e-07	7.2e-09	-7.5364	PI15
3.43e-07	7.21e-09	3.86252	RARRES1
3.43e-07	7.22e-09	-3.07735	CTGF
3.43e-07	7.22e-09	4.58987	HCST
3.44e-07	7.27e-09	2.70465	FZD1
3.44e-07	7.28e-09	5.11219	ADH1C
3.44e-07	7.28e-09	3.90565	TRIB3
3.44e-07	7.29e-09	6.49746	C1orf130
3.44e-07	7.3e-09	4.70244	AKAP7
3.44e-07	7.32e-09	2.9725	GOLGA2L1
3.44e-07	7.33e-09	-4.60275	GAP43
3.44e-07	7.34e-09	4.66201	NRARP
3.45e-07	7.36e-09	4.69001	SBK1
3.45e-07	7.37e-09	3.12242	GNA11
3.46e-07	7.42e-09	2.59153	ALCAM
3.46e-07	7.43e-09	3.4391	RNF144B
3.46e-07	7.45e-09	4.69471	FZD2
3.48e-07	7.51e-09	3.12105	GPM6A
3.48e-07	7.53e-09	-4.0509	PGM5
3.48e-07	7.55e-09	3.96	PLCB2
3.48e-07	7.56e-09	-4.26481	KIAA2022
3.48e-07	7.56e-09	2.69149	ARRB2
3.48e-07	7.58e-09	3.08296	MFNG
3.49e-07	7.6e-09	2.92089	MUM1L1
3.5e-07	7.64e-09	2.98367	LAT2
3.51e-07	7.68e-09	3.21605	S1PR1
3.52e-07	7.73e-09	6.72542	WNT11
3.52e-07	7.75e-09	3.69833	ZDHHC14
3.52e-07	7.75e-09	3.3006	TMEM141
3.52e-07	7.76e-09	3.852	PECAM1
3.52e-07	7.76e-09	2.99313	S100A11
3.52e-07	7.76e-09	8.28848	DACT2
3.52e-07	7.78e-09	2.79297	EFEMP1
3.53e-07	7.81e-09	4.69103	FCRL6
3.53e-07	7.84e-09	3.69394	SHANK2
3.53e-07	7.86e-09	7.59467	LAMA1
3.53e-07	7.89e-09	4.14587	CCR5
3.53e-07	7.9e-09	3.03565	ANG
3.54e-07	7.94e-09	3.50594	NLRP3
3.54e-07	7.94e-09	3.22305	ACY1
3.55e-07	8.02e-09	2.74984	GRN
3.56e-07	8.06e-09	3.2103	MFSD7
3.56e-07	8.09e-09	3.10766	GPT2
3.56e-07	8.12e-09	5.93624	C1orf172
3.56e-07	8.12e-09	3.53021	TMEM176A
3.57e-07	8.14e-09	4.05419	C14orf72
3.57e-07	8.16e-09	3.61968	THBD
3.58e-07	8.18e-09	2.91359	RNPS1
3.58e-07	8.2e-09	7.61026	FGL1
3.58e-07	8.21e-09	4.77638	ARID1A
3.58e-07	8.21e-09	-2.78232	SVIL
3.58e-07	8.23e-09	3.2793	ABCG8
3.58e-07	8.23e-09	2.71584	CFHR3
3.58e-07	8.24e-09	2.87527	JDP2
3.58e-07	8.27e-09	3.41248	RDH13
3.61e-07	8.4e-09	2.99337	PRPF40A
3.61e-07	8.42e-09	4.79685	CXorf65
3.61e-07	8.42e-09	3.22832	LGALS9C
3.61e-07	8.43e-09	2.70194	CKLF
3.61e-07	8.43e-09	2.93306	SIGIRR
3.61e-07	8.45e-09	-2.58501	WFDC1
3.62e-07	8.47e-09	3.5157	GHDC
3.62e-07	8.47e-09	3.63836	RNF125
3.62e-07	8.48e-09	3.18324	FAM110A
3.62e-07	8.48e-09	6.02839	CXCR6
3.63e-07	8.54e-09	4.57623	CXCR3
3.64e-07	8.57e-09	-3.6418	SORBS1
3.64e-07	8.58e-09	2.68231	XBP1
3.65e-07	8.61e-09	3.00541	LOC100129958
3.65e-07	8.62e-09	3.51086	EPB41L4B
3.65e-07	8.63e-09	3.15279	TMPRSS3
3.65e-07	8.64e-09	2.95032	ASXL2
3.65e-07	8.67e-09	4.63249	CFI
3.65e-07	8.68e-09	4.06591	WDFY4
3.65e-07	8.7e-09	2.58151	DIAPH1
3.65e-07	8.72e-09	2.62746	MEF2C
3.65e-07	8.73e-09	4.94323	MMP24
3.65e-07	8.73e-09	3.88822	CRIP1
3.66e-07	8.76e-09	4.08916	FAM110C
3.67e-07	8.82e-09	4.43168	HLA-DMB
3.67e-07	8.83e-09	-3.1134	PITPNM3
3.67e-07	8.84e-09	2.70453	TSTD1
3.67e-07	8.86e-09	3.17673	MAN2A1
3.67e-07	8.87e-09	4.4875	LEPR
3.67e-07	8.87e-09	3.74897	RAB11FIP4
3.67e-07	8.89e-09	9.15218	C8B
3.67e-07	8.9e-09	4.33631	ADCY1
3.67e-07	8.91e-09	3.19009	SPRED1
3.67e-07	8.92e-09	-2.87242	TMEM61
3.67e-07	8.92e-09	3.63085	SLAMF1
3.67e-07	8.92e-09	3.56756	ICOS
3.68e-07	8.96e-09	3.60576	LOC284630
3.68e-07	8.98e-09	-3.20926	CCL11
3.69e-07	9.04e-09	3.31037	TAPBP
3.69e-07	9.05e-09	3.16062	THBS2
3.69e-07	9.05e-09	7.43042	CPB2
3.69e-07	9.06e-09	3.07784	CHST7
3.71e-07	9.17e-09	2.87273	MT1A
3.71e-07	9.18e-09	3.95493	SLCO2B1
3.73e-07	9.23e-09	3.14313	PIM3
3.76e-07	9.32e-09	2.82092	COL4A4
3.76e-07	9.32e-09	2.74406	ERAP2
3.77e-07	9.36e-09	3.36109	PIGR
3.78e-07	9.4e-09	3.23871	ICAM2
3.78e-07	9.41e-09	3.86073	HKDC1
3.78e-07	9.44e-09	3.67371	EIF3G
3.78e-07	9.45e-09	-4.58178	ARHGEF4
3.79e-07	9.48e-09	3.65158	FCGR3A
3.79e-07	9.52e-09	2.49078	RAB33A
3.79e-07	9.53e-09	3.404	SLA
3.8e-07	9.55e-09	2.57142	TMEM222
3.8e-07	9.57e-09	-4.44291	RGMA
3.8e-07	9.6e-09	4.82378	CD24
3.8e-07	9.61e-09	2.93188	IGFBP6
3.8e-07	9.61e-09	3.38252	LOC100128567
3.81e-07	9.65e-09	8.55439	TF
3.83e-07	9.7e-09	3.27566	SRPX
3.84e-07	9.73e-09	3.21918	TRIM15
3.84e-07	9.78e-09	3.00954	BBC3
3.84e-07	9.78e-09	4.85411	CD83
3.86e-07	9.83e-09	2.53597	TMEM223
3.86e-07	9.84e-09	-3.0008	CSPG4
3.87e-07	9.86e-09	5.96291	ACSM5
3.87e-07	9.88e-09	3.30085	MS4A6A
3.87e-07	9.88e-09	-4.06154	CABP7
3.88e-07	9.92e-09	-9.75761	GREM1
3.88e-07	9.93e-09	4.15632	PHLDA1
3.89e-07	1e-08	2.5078	DUSP23
3.89e-07	1e-08	3.67806	RBP1
3.91e-07	1.01e-08	4.39459	CD3D
3.91e-07	1.01e-08	6.19932	HSD11B1
3.91e-07	1.01e-08	3.23934	SLC2A6
3.91e-07	1.01e-08	2.81626	GPAT2
3.91e-07	1.01e-08	4.64874	CYP2J2
3.91e-07	1.01e-08	2.81757	HSH2D
3.91e-07	1.01e-08	2.65999	FOXS1
3.92e-07	1.02e-08	4.64318	EDNRB
3.93e-07	1.02e-08	2.614	DDIT4
3.93e-07	1.02e-08	2.88963	SDC4
3.93e-07	1.02e-08	2.61561	LRRC56
3.94e-07	1.03e-08	2.63557	DCPS
3.95e-07	1.03e-08	7.04822	ARSE
3.95e-07	1.03e-08	6.43422	GSTA2
3.95e-07	1.04e-08	4.14638	RPN1
3.95e-07	1.04e-08	-3.81426	SMOC2
3.95e-07	1.04e-08	3.11423	H19
3.95e-07	1.04e-08	4.27263	SPINT2
3.95e-07	1.04e-08	-3.47948	ATP1A2
3.95e-07	1.04e-08	4.04687	C1orf106
3.95e-07	1.04e-08	5.18043	FAM26F
3.95e-07	1.04e-08	2.79185	CTNND2
3.95e-07	1.05e-08	-2.92949	hCG_1806964
3.95e-07	1.05e-08	2.84456	DCAF11
3.95e-07	1.05e-08	2.71975	FAM176A
3.95e-07	1.05e-08	6.10475	TAGLN2
3.95e-07	1.05e-08	4.48847	RINL
3.95e-07	1.05e-08	2.54075	SEC14L1
3.96e-07	1.06e-08	3.27216	VSIG10
3.96e-07	1.06e-08	4.32378	TBX2
3.96e-07	1.06e-08	3.17759	SHANK3
3.96e-07	1.06e-08	3.33683	C12orf35
3.96e-07	1.06e-08	2.78087	S100A4
3.97e-07	1.07e-08	2.85939	ANXA2P1
3.98e-07	1.07e-08	2.80022	ABHD3
3.99e-07	1.08e-08	2.49257	GPR56
3.99e-07	1.08e-08	2.53425	STT3A
3.99e-07	1.08e-08	3.02642	CTSH
4e-07	1.08e-08	3.55461	FAAH2
4e-07	1.09e-08	4.93622	LOC100133862
4e-07	1.09e-08	2.90831	RNASET2
4e-07	1.09e-08	2.68283	RHBDF1
4e-07	1.09e-08	5.53691	GPR18
4.01e-07	1.09e-08	-2.81872	SMTN
4.01e-07	1.09e-08	3.40298	SOCS3
4.01e-07	1.09e-08	2.9462	BAX
4.01e-07	1.09e-08	2.48464	EMP2
4.01e-07	1.09e-08	2.73957	HLA-A
4.02e-07	1.1e-08	6.82814	F5
4.02e-07	1.1e-08	4.11347	TMEM176B
4.02e-07	1.1e-08	5.06814	MSTP9
4.02e-07	1.1e-08	4.10385	ANXA4
4.02e-07	1.1e-08	3.19881	VWF
4.02e-07	1.1e-08	2.77641	PROCR
4.02e-07	1.11e-08	5.2074	CD5L
4.03e-07	1.11e-08	3.9683	MIAT
4.04e-07	1.11e-08	-4.18257	SCRG1
4.04e-07	1.12e-08	-7.78141	FAM83D
4.04e-07	1.12e-08	-2.73773	HSPB7
4.04e-07	1.12e-08	2.71252	ADD3
4.06e-07	1.13e-08	-2.75049	PDE5A
4.07e-07	1.13e-08	2.95907	TMEM27
4.07e-07	1.13e-08	3.03315	GNAI2
4.07e-07	1.13e-08	4.82983	CXCL14
4.09e-07	1.14e-08	3.41847	LAIR1
4.09e-07	1.14e-08	2.80693	ASS1
4.11e-07	1.15e-08	2.9025	MMAA
4.12e-07	1.15e-08	3.98817	PLVAP
4.13e-07	1.16e-08	5.76113	CTSW
4.13e-07	1.16e-08	5.02205	EPHA3
4.13e-07	1.16e-08	6.39759	FAM150A
4.13e-07	1.16e-08	2.46897	HLA-B
4.13e-07	1.16e-08	2.81813	SH2B3
4.13e-07	1.16e-08	3.9771	UBTF
4.13e-07	1.16e-08	2.56357	CYB5A
4.13e-07	1.17e-08	2.41858	WDR81
4.13e-07	1.17e-08	2.91615	BID
4.13e-07	1.17e-08	3.21881	ITPR3
4.13e-07	1.17e-08	2.63057	BTN3A1
4.13e-07	1.17e-08	4.65176	PASK
4.14e-07	1.17e-08	3.05426	TPST2
4.14e-07	1.18e-08	2.59377	CHD8
4.14e-07	1.18e-08	3.44272	FAIM3
4.15e-07	1.18e-08	2.80495	DGKZ
4.15e-07	1.18e-08	3.25354	SERF2
4.16e-07	1.19e-08	3.57208	SNORD3B-1
4.16e-07	1.19e-08	3.53078	LOC254057
4.16e-07	1.19e-08	2.71566	SP1
4.18e-07	1.2e-08	6.28727	DHDPSL
4.19e-07	1.2e-08	3.50226	OGFR
4.21e-07	1.21e-08	3.76795	IGF2
4.22e-07	1.21e-08	5.58837	CLDN5
4.22e-07	1.21e-08	4.21763	ARHGEF1
4.22e-07	1.21e-08	2.63323	VASP
4.22e-07	1.22e-08	2.87726	EFNA1
4.22e-07	1.22e-08	-2.39926	SCUBE1
4.23e-07	1.22e-08	2.65898	LOC388630
4.23e-07	1.22e-08	2.84657	CD97
4.23e-07	1.23e-08	3.9368	CXorf40B
4.23e-07	1.23e-08	5.96708	CHI3L1
4.23e-07	1.23e-08	2.51319	GALT
4.25e-07	1.24e-08	2.83065	TXNDC5
4.25e-07	1.24e-08	3.96092	IL2RG
4.25e-07	1.24e-08	2.73392	FAM107B
4.25e-07	1.24e-08	3.26676	PGF
4.25e-07	1.24e-08	4.58961	FRMD4B
4.25e-07	1.24e-08	2.74195	SLC12A7
4.25e-07	1.24e-08	2.91232	ZNF275
4.26e-07	1.25e-08	4.13375	PLAC8
4.26e-07	1.25e-08	3.9054	APCS
4.27e-07	1.25e-08	2.88702	TNXB
4.28e-07	1.26e-08	2.79844	HIP1R
4.28e-07	1.26e-08	-4.38197	FLJ30901
4.29e-07	1.26e-08	-2.43331	ARMC9
4.29e-07	1.27e-08	2.73762	LDHD
4.29e-07	1.27e-08	2.55746	SLC39A11
4.29e-07	1.27e-08	2.79923	SLC25A36
4.29e-07	1.27e-08	2.84609	C16orf74
4.29e-07	1.27e-08	3.01796	IL6
4.29e-07	1.27e-08	4.37439	IL21R
4.29e-07	1.27e-08	2.87811	MYO18A
4.29e-07	1.27e-08	3.77812	PRKX
4.31e-07	1.28e-08	2.62466	SPRY4
4.31e-07	1.28e-08	2.71589	HERPUD1
4.31e-07	1.29e-08	3.36184	PNOC
4.33e-07	1.29e-08	4.15541	IL16
4.33e-07	1.3e-08	3.58789	TFPI
4.33e-07	1.3e-08	2.63278	SMCR7L
4.33e-07	1.3e-08	-3.05535	TMEM108
4.36e-07	1.31e-08	2.40677	PRCP
4.38e-07	1.32e-08	4.26391	CD68
4.39e-07	1.32e-08	3.57172	FAM89A
4.4e-07	1.32e-08	3.39725	GUSBL2
4.42e-07	1.33e-08	3.76739	SPATA13
4.43e-07	1.34e-08	6.98261	GLYATL1
4.43e-07	1.34e-08	3.21633	NAGLU
4.45e-07	1.34e-08	4.39342	VAMP8
4.45e-07	1.34e-08	2.52238	C22orf36
4.45e-07	1.35e-08	3.44373	DLL1
4.45e-07	1.35e-08	3.66842	GLYAT
4.45e-07	1.35e-08	3.30523	ZNF573
4.47e-07	1.36e-08	2.75495	ISLR
4.47e-07	1.36e-08	7.1977	VTN
4.48e-07	1.36e-08	8.56526	SERPINA5
4.48e-07	1.36e-08	2.60711	PGLS
4.48e-07	1.36e-08	2.80106	FAM193B
4.49e-07	1.37e-08	2.83925	SLFN11
4.49e-07	1.37e-08	5.00568	IL18
4.49e-07	1.37e-08	2.97617	KLK11
4.52e-07	1.38e-08	2.37255	TRAP1
4.52e-07	1.38e-08	3.96918	PTPRJ
4.52e-07	1.38e-08	2.53058	GZMB
4.52e-07	1.39e-08	5.94228	TIMD4
4.52e-07	1.39e-08	4.7696	EOMES
4.52e-07	1.39e-08	4.55792	PHLDA2
4.53e-07	1.39e-08	2.72164	TECPR1
4.55e-07	1.4e-08	4.54052	TACC3
4.55e-07	1.4e-08	-2.70178	KIF1B
4.55e-07	1.41e-08	-2.84303	ITGB1BP2
4.55e-07	1.41e-08	2.65955	MED15
4.55e-07	1.41e-08	-3.95192	SLMAP
4.55e-07	1.41e-08	6.67193	AMPD1
4.55e-07	1.41e-08	-4.11895	SYNPO2
4.57e-07	1.42e-08	2.39821	PCNXL2
4.57e-07	1.42e-08	2.49366	ANXA3
4.57e-07	1.42e-08	2.39886	PARP12
4.61e-07	1.44e-08	-2.96605	GNAZ
4.61e-07	1.44e-08	2.44079	MAFF
4.61e-07	1.44e-08	3.60537	TNRC18
4.61e-07	1.44e-08	-2.88059	GNAO1
4.61e-07	1.45e-08	2.45311	CASZ1
4.61e-07	1.45e-08	3.22742	ODF3B
4.61e-07	1.45e-08	3.7022	SIPA1
4.61e-07	1.45e-08	3.38734	PPM1K
4.61e-07	1.45e-08	2.95414	LIPA
4.63e-07	1.46e-08	4.39135	MREG
4.63e-07	1.46e-08	2.64869	LRRC70
4.63e-07	1.46e-08	5.69453	PROM1
4.64e-07	1.47e-08	7.02129	ITGAL
4.64e-07	1.47e-08	3.80303	IRF8
4.64e-07	1.47e-08	2.7446	CNKSR1
4.64e-07	1.47e-08	3.93614	F11
4.65e-07	1.48e-08	2.47032	C15orf5
4.65e-07	1.48e-08	2.50332	AQP3
4.65e-07	1.48e-08	2.54264	MIDN
4.67e-07	1.48e-08	2.96801	ID2
4.67e-07	1.48e-08	2.86108	PLK2
4.68e-07	1.49e-08	6.23388	C14orf105
4.7e-07	1.5e-08	2.97596	GRIPAP1
4.71e-07	1.5e-08	2.33194	ENGASE
4.71e-07	1.5e-08	4.65215	PPP1CA
4.71e-07	1.51e-08	2.99563	RASSF5
4.71e-07	1.51e-08	3.12598	RANGAP1
4.71e-07	1.51e-08	2.57525	AP1S3
4.71e-07	1.51e-08	2.49708	GRASP
4.71e-07	1.51e-08	2.34086	METTL7A
4.71e-07	1.51e-08	3.41681	GPR68
4.72e-07	1.51e-08	2.4517	JAG2
4.72e-07	1.51e-08	5.23059	FLJ40504
4.73e-07	1.52e-08	-3.36929	CACNB2
4.74e-07	1.53e-08	3.64568	ST6GAL1
4.74e-07	1.53e-08	4.23284	IL2
4.74e-07	1.53e-08	3.53699	KDELR1
4.74e-07	1.53e-08	2.74197	TMEM97
4.74e-07	1.53e-08	3.68171	RASAL3
4.74e-07	1.54e-08	3.17458	MYO1F
4.74e-07	1.54e-08	3.62289	C6orf115
4.76e-07	1.55e-08	4.25385	FAM65C
4.77e-07	1.55e-08	4.67911	TNFRSF12A
4.82e-07	1.57e-08	2.97289	PTPLAD1
4.82e-07	1.57e-08	2.97103	ABCA6
4.83e-07	1.58e-08	-2.68572	ENPP1
4.83e-07	1.58e-08	-2.84846	C14orf132
4.83e-07	1.58e-08	2.36266	FNIP2
4.83e-07	1.58e-08	3.86341	BDH1
4.87e-07	1.6e-08	2.67535	C9orf142
4.87e-07	1.6e-08	2.81641	HLA-E
4.89e-07	1.6e-08	2.71204	SOX17
4.89e-07	1.61e-08	2.41767	B4GALT3
4.89e-07	1.61e-08	-3.0666	VCL
4.9e-07	1.61e-08	5.50693	HMGCS2
4.92e-07	1.62e-08	3.00337	C10orf10
4.92e-07	1.62e-08	2.75253	GLT1D1
4.93e-07	1.63e-08	3.65731	TMEM139
4.93e-07	1.63e-08	2.98214	CARD8
4.93e-07	1.63e-08	3.07575	SEMA4G
4.93e-07	1.63e-08	2.47886	VAT1
4.94e-07	1.64e-08	3.43253	TLR2
4.94e-07	1.64e-08	7.43401	UGT2B15
4.95e-07	1.64e-08	7.16484	CLDN1
4.95e-07	1.64e-08	3.45284	HAS1
4.95e-07	1.64e-08	3.21892	SLC44A2
4.95e-07	1.64e-08	7.00348	VNN1
4.95e-07	1.64e-08	4.44593	OIT3
4.95e-07	1.65e-08	2.92948	CARHSP1
4.96e-07	1.65e-08	4.41647	CARD10
4.96e-07	1.65e-08	2.55027	EHD4
4.96e-07	1.65e-08	7.6363	ANXA8L2
4.96e-07	1.66e-08	3.24774	IL17RB
4.99e-07	1.67e-08	4.45257	ONECUT2
4.99e-07	1.67e-08	-4.04649	SYNC
5.01e-07	1.68e-08	2.30454	HSP90AA1
5.01e-07	1.68e-08	-2.53404	MMP1
5.01e-07	1.68e-08	2.52846	LCAT
5.01e-07	1.69e-08	6.88298	SLC38A4
5.01e-07	1.69e-08	2.59394	RREB1
5.03e-07	1.7e-08	4.21458	DDX17
5.03e-07	1.7e-08	2.46281	MAP3K11
5.03e-07	1.7e-08	3.56719	CES1
5.03e-07	1.7e-08	3.99769	APOBEC3C
5.04e-07	1.71e-08	2.45922	C1QTNF6
5.04e-07	1.71e-08	2.73386	SYK
5.05e-07	1.71e-08	2.36341	DDOST
5.06e-07	1.72e-08	2.88096	TTC39C
5.07e-07	1.72e-08	2.78671	GCH1
5.07e-07	1.73e-08	3.11425	SERPINB9
5.07e-07	1.73e-08	3.95663	TNS3
5.07e-07	1.73e-08	2.4264	C9orf75
5.08e-07	1.73e-08	2.83668	CD163
5.08e-07	1.73e-08	3.30519	AKR7L
5.08e-07	1.74e-08	2.78577	NOSTRIN
5.09e-07	1.74e-08	8.33735	IGFBP1
5.09e-07	1.74e-08	2.78568	IL1R1
5.1e-07	1.75e-08	6.37819	C1orf168
5.11e-07	1.75e-08	5.28919	GOLGA7B
5.12e-07	1.76e-08	3.72032	CALHM2
5.13e-07	1.76e-08	3.25959	TENC1
5.13e-07	1.76e-08	2.74907	ICA1
5.13e-07	1.77e-08	2.76596	TEK
5.15e-07	1.77e-08	2.88878	FAM83H
5.16e-07	1.78e-08	6.22392	THEMIS
5.16e-07	1.78e-08	8.10587	XDH
5.16e-07	1.78e-08	2.741	SNX8
5.16e-07	1.78e-08	2.8595	ASL
5.17e-07	1.8e-08	2.98944	IFI30
5.17e-07	1.8e-08	-2.27072	SEMA3C
5.17e-07	1.8e-08	3.00041	MICALL2
5.19e-07	1.81e-08	6.28463	ST3GAL1
5.19e-07	1.81e-08	3.69771	FAM38B
5.19e-07	1.81e-08	7.15578	SLC15A1
5.19e-07	1.81e-08	3.69693	GGT5
5.2e-07	1.81e-08	3.43598	WSB1
5.2e-07	1.82e-08	6.49559	LOC285733
5.22e-07	1.82e-08	3.07797	APOL6
5.23e-07	1.83e-08	8.48875	LIPC
5.25e-07	1.84e-08	3.3008	ARSA
5.25e-07	1.84e-08	2.35586	NEURL1B
5.25e-07	1.85e-08	3.65739	MLLT4
5.25e-07	1.85e-08	3.45522	OSTF1
5.25e-07	1.85e-08	2.69361	EFNA4
5.25e-07	1.85e-08	2.80221	TSPAN10
5.25e-07	1.85e-08	4.46501	NCF1
5.25e-07	1.85e-08	3.80549	DOK3
5.26e-07	1.85e-08	3.87625	NAT8
5.27e-07	1.86e-08	-2.59812	HSPA2
5.27e-07	1.87e-08	3.94855	CCDC8
5.27e-07	1.87e-08	3.13068	CALCRL
5.27e-07	1.88e-08	5.10836	SYT13
5.27e-07	1.88e-08	3.73361	KAZALD1
5.27e-07	1.88e-08	3.15057	HNF1A
5.27e-07	1.88e-08	3.0456	MT2A
5.27e-07	1.88e-08	2.9011	CH25H
5.27e-07	1.88e-08	5.54182	NCF2
5.27e-07	1.88e-08	4.2705	SIRPG
5.27e-07	1.88e-08	-3.551	SPINK1
5.28e-07	1.89e-08	-3.06977	LDB3
5.28e-07	1.89e-08	6.35066	SH2D1A
5.28e-07	1.9e-08	2.54081	ROBO4
5.28e-07	1.9e-08	6.11704	LOC100129036
5.28e-07	1.9e-08	2.48399	GSTK1
5.28e-07	1.9e-08	2.45839	PTOV1
5.29e-07	1.9e-08	3.34275	ST6GAL2
5.29e-07	1.91e-08	2.88029	HLA-F
5.29e-07	1.91e-08	6.51141	CHST4
5.3e-07	1.91e-08	3.38887	USP15
5.3e-07	1.91e-08	2.54424	ATXN7L1
5.31e-07	1.92e-08	3.86018	C4orf7
5.33e-07	1.93e-08	2.48113	LOC552889
5.33e-07	1.93e-08	3.93836	COL27A1
5.33e-07	1.93e-08	4.68428	C16orf67
5.33e-07	1.94e-08	4.51097	SLC1A1
5.33e-07	1.94e-08	2.74486	ADCY7
5.33e-07	1.94e-08	2.35121	PIWIL4
5.33e-07	1.94e-08	4.84443	ATP2A3
5.33e-07	1.94e-08	4.28023	ADAM8
5.33e-07	1.94e-08	2.98446	GATA4
5.33e-07	1.94e-08	3.63599	SHMT2
5.33e-07	1.95e-08	2.7946	EMCN
5.34e-07	1.95e-08	4.38975	SERPINA11
5.34e-07	1.95e-08	2.63782	GLCCI1
5.34e-07	1.95e-08	2.20269	C1R
5.35e-07	1.96e-08	5.16158	HHEX
5.36e-07	1.97e-08	-4.0682	RYR3
5.36e-07	1.97e-08	3.6111	WFDC2
5.36e-07	1.97e-08	3.90553	ETS1
5.36e-07	1.97e-08	2.76108	CD302
5.38e-07	1.98e-08	2.35736	RNF44
5.4e-07	1.99e-08	2.45972	DPYSL2
5.4e-07	1.99e-08	2.38289	HIST1H2AK
5.41e-07	2e-08	4.37786	PLA2G7
5.41e-07	2e-08	2.23476	TTC13
5.42e-07	2e-08	2.81907	ARHGAP9
5.42e-07	2e-08	-2.78561	SCHIP1
5.42e-07	2.01e-08	2.85207	CDC42SE2
5.42e-07	2.01e-08	-2.60004	LOC391334
5.42e-07	2.01e-08	3.33772	SLC39A5
5.42e-07	2.01e-08	3.48996	CPNE2
5.43e-07	2.02e-08	-2.52043	C6orf168
5.43e-07	2.02e-08	2.38991	C8orf4
5.43e-07	2.02e-08	2.56165	COL4A3BP
5.43e-07	2.02e-08	-2.58936	BAG2
5.44e-07	2.03e-08	2.61597	PCSK5
5.45e-07	2.03e-08	3.07014	LY96
5.46e-07	2.04e-08	2.74535	PTPRD
5.46e-07	2.04e-08	2.3082	RP11-159J2.1
5.46e-07	2.04e-08	3.53529	FPR1
5.47e-07	2.05e-08	3.24835	C1orf38
5.49e-07	2.06e-08	2.76211	SMPDL3A
5.49e-07	2.06e-08	3.14565	PEAR1
5.49e-07	2.07e-08	3.19312	MALL
5.49e-07	2.07e-08	3.52647	VPREB3
5.51e-07	2.07e-08	3.09361	DAK
5.52e-07	2.08e-08	6.66466	HS3ST3B1
5.52e-07	2.08e-08	3.73942	BATF
5.52e-07	2.08e-08	3.03745	IFFO2
5.52e-07	2.08e-08	2.31774	CASP5
5.52e-07	2.08e-08	2.39918	PHF20L1
5.52e-07	2.09e-08	4.55834	SP140
5.53e-07	2.09e-08	2.16277	ADPGK
5.53e-07	2.09e-08	3.01766	HM13
5.53e-07	2.09e-08	2.38357	C19orf46
5.54e-07	2.1e-08	3.40248	CLCN4
5.54e-07	2.1e-08	4.12547	ELOVL7
5.56e-07	2.11e-08	2.21062	ZCCHC14
5.56e-07	2.11e-08	2.3491	PPAPDC2
5.58e-07	2.12e-08	2.56511	GLIS2
5.6e-07	2.13e-08	2.84301	FGFR2
5.6e-07	2.13e-08	3.1078	SRP72
5.6e-07	2.13e-08	2.7846	CYS1
5.6e-07	2.14e-08	3.13444	NYNRIN
5.6e-07	2.14e-08	2.107	CDK4
5.6e-07	2.14e-08	3.07928	BIVM
5.6e-07	2.14e-08	2.49648	CLOCK
5.62e-07	2.15e-08	3.34994	RGS19
5.62e-07	2.15e-08	6.8479	CCR2
5.64e-07	2.16e-08	7.18984	TNFRSF17
5.65e-07	2.17e-08	3.37424	FCRL5
5.65e-07	2.17e-08	2.30958	PABPC1L
5.65e-07	2.17e-08	2.83462	CIITA
5.66e-07	2.18e-08	4.01524	C1QTNF1
5.66e-07	2.18e-08	2.50498	TMEM134
5.66e-07	2.18e-08	2.65725	RPS2
5.66e-07	2.19e-08	2.12922	PRKCD
5.66e-07	2.19e-08	2.88	STMN1
5.66e-07	2.19e-08	-4.05624	PLP1
5.66e-07	2.19e-08	2.88832	ECSCR
5.66e-07	2.19e-08	2.18264	HIST1H2AH
5.67e-07	2.19e-08	2.32651	IFITM4P
5.67e-07	2.2e-08	2.62788	EVL
5.67e-07	2.2e-08	2.24158	MYO5C
5.68e-07	2.2e-08	2.78351	EPHX1
5.69e-07	2.21e-08	3.37075	IL4I1
5.7e-07	2.22e-08	3.16731	SFRS8
5.72e-07	2.23e-08	2.32712	LGALS2
5.72e-07	2.23e-08	2.31801	EFHD2
5.73e-07	2.24e-08	2.71287	GPR108
5.73e-07	2.24e-08	2.7678	RFX7
5.73e-07	2.25e-08	3.57684	THSD7A
5.73e-07	2.25e-08	2.53649	LOC645722
5.76e-07	2.26e-08	6.38958	CUX2
5.78e-07	2.27e-08	3.03618	EEF1DP3
5.79e-07	2.28e-08	2.5509	SAMD12
5.79e-07	2.28e-08	2.58728	PTPRE
5.79e-07	2.28e-08	3.43567	ARRDC2
5.8e-07	2.28e-08	2.53287	CHST2
5.8e-07	2.29e-08	2.71783	LAMP2
5.8e-07	2.29e-08	2.39641	COMT
5.81e-07	2.29e-08	3.66081	CCL17
5.81e-07	2.29e-08	2.86098	EMILIN2
5.81e-07	2.29e-08	6.66477	KCNK17
5.81e-07	2.3e-08	2.75021	FCGR2B
5.81e-07	2.3e-08	-2.27248	DSTN
5.81e-07	2.3e-08	6.24505	CYP2B6
5.81e-07	2.31e-08	3.66161	HMGA1
5.81e-07	2.31e-08	2.97675	FAM83G
5.82e-07	2.31e-08	4.38796	SLC39A10
5.84e-07	2.32e-08	2.6968	ASPG
5.84e-07	2.32e-08	3.7766	ADRBK1
5.84e-07	2.32e-08	3.05489	C1orf116
5.84e-07	2.33e-08	3.17452	PPIB
5.84e-07	2.33e-08	2.16575	GUSB
5.84e-07	2.33e-08	-3.03645	PCDH7
5.84e-07	2.33e-08	3.67779	ARHGAP4
5.85e-07	2.34e-08	3.24689	HLA-DOB
5.85e-07	2.34e-08	6.57124	GPX3
5.88e-07	2.35e-08	3.13121	GPR171
5.89e-07	2.36e-08	2.65989	RAPH1
5.89e-07	2.36e-08	2.35569	DKFZp686M1136
5.89e-07	2.36e-08	-2.3664	TACC2
5.89e-07	2.36e-08	2.14897	SYNGR2
5.89e-07	2.36e-08	2.18535	AGRN
5.9e-07	2.37e-08	2.75559	TOM1
5.91e-07	2.38e-08	2.58413	ZNF335
5.92e-07	2.38e-08	4.89852	ZAP70
5.93e-07	2.39e-08	2.97126	TBC1D9
5.93e-07	2.39e-08	3.13047	LAG3
5.93e-07	2.39e-08	4.51871	NFE2L3
5.94e-07	2.4e-08	4.57673	G0S2
5.94e-07	2.4e-08	2.62013	LOC728650
5.95e-07	2.41e-08	2.77428	RUNX1
5.95e-07	2.41e-08	2.51977	TPM3
5.95e-07	2.41e-08	-2.80259	TSPAN2
5.96e-07	2.42e-08	2.90383	PLTP
5.96e-07	2.42e-08	2.72754	RTKN
5.96e-07	2.42e-08	2.62995	F10
5.96e-07	2.42e-08	3.05915	HDDC3
5.97e-07	2.42e-08	2.49339	IKBKG
5.97e-07	2.43e-08	2.49602	NR3C1
5.97e-07	2.43e-08	2.19764	SP110
5.97e-07	2.43e-08	2.65338	ARHGEF18
5.97e-07	2.43e-08	3.00297	PDIA5
5.98e-07	2.44e-08	2.21651	ARHGAP12
5.98e-07	2.44e-08	2.0867	ATP6AP1
5.99e-07	2.45e-08	6.19727	IDO2
6e-07	2.45e-08	-4.96201	NCAM1
6e-07	2.45e-08	2.18323	CHD2
6e-07	2.46e-08	2.9097	TRPV2
6e-07	2.46e-08	2.57039	C6orf26
6e-07	2.46e-08	3.18289	GALNT3
6e-07	2.46e-08	2.48809	CABLES1
6e-07	2.47e-08	4.58015	TMEM125
6e-07	2.47e-08	2.76226	C4orf48
6e-07	2.47e-08	2.72854	KBTBD11
6.01e-07	2.47e-08	2.30289	RBM43
6.02e-07	2.48e-08	2.37995	ZNF267
6.02e-07	2.48e-08	3.09678	TRIM66
6.02e-07	2.48e-08	-2.75892	FAM184A
6.03e-07	2.48e-08	2.12761	FBLIM1
6.03e-07	2.49e-08	2.78225	ATM
6.03e-07	2.49e-08	3.53477	DISC1
6.04e-07	2.5e-08	2.50953	TNK2
6.04e-07	2.5e-08	2.76574	MSL2
6.04e-07	2.5e-08	2.44535	LILRB3
6.05e-07	2.51e-08	4.37973	LPAR6
6.05e-07	2.51e-08	2.70997	KLRC4
6.05e-07	2.51e-08	2.6024	CBFB
6.06e-07	2.51e-08	2.29821	RHBDD2
6.07e-07	2.52e-08	2.23183	HDAC7
6.07e-07	2.53e-08	2.65145	GALNTL1
6.07e-07	2.53e-08	2.20094	GLT25D1
6.07e-07	2.53e-08	2.2048	TP53I13
6.08e-07	2.53e-08	5.2403	JUP
6.08e-07	2.54e-08	4.80397	CTSD
6.08e-07	2.54e-08	2.42324	CTSC
6.08e-07	2.54e-08	2.26869	SMYD2
6.09e-07	2.55e-08	3.54583	ABCC6P1
6.09e-07	2.55e-08	3.8956	LOC100133050
6.09e-07	2.55e-08	2.16989	TRIM47
6.1e-07	2.55e-08	2.77156	ADM2
6.1e-07	2.56e-08	3.20354	ANKRD12
6.1e-07	2.56e-08	2.68268	SSH2
6.1e-07	2.56e-08	-6.04574	CNN1
6.1e-07	2.56e-08	2.48989	DND1
6.1e-07	2.57e-08	3.07553	KHSRP
6.12e-07	2.57e-08	2.75293	HIST1H4D
6.12e-07	2.58e-08	4.27146	AR
6.12e-07	2.58e-08	2.2916	HSD17B11
6.12e-07	2.58e-08	3.3712	DKFZP586B0319
6.14e-07	2.59e-08	2.27202	PPP1R16A
6.14e-07	2.59e-08	3.4993	CCK
6.16e-07	2.61e-08	2.8411	IRF3
6.17e-07	2.61e-08	2.91062	INSIG1
6.18e-07	2.61e-08	3.77088	SOX9
6.19e-07	2.62e-08	2.64495	MT1L
6.19e-07	2.63e-08	2.68744	EBF1
6.19e-07	2.63e-08	2.14539	MYD88
6.19e-07	2.63e-08	-4.17986	PLXNA4
6.19e-07	2.63e-08	4.24259	PLXNB2
6.19e-07	2.63e-08	3.45106	ID1
6.19e-07	2.64e-08	3.6957	LAMB3
6.19e-07	2.64e-08	2.88982	APOA5
6.2e-07	2.64e-08	2.07464	OCIAD2
6.2e-07	2.65e-08	2.24129	EIF4A1
6.2e-07	2.65e-08	2.55336	PTPRU
6.2e-07	2.65e-08	3.60366	TSPAN6
6.2e-07	2.65e-08	2.07961	FUT8
6.2e-07	2.66e-08	5.74454	SNAI1
6.21e-07	2.66e-08	-2.35596	PSCA
6.22e-07	2.67e-08	2.18512	PDGFD
6.23e-07	2.67e-08	-3.78303	ST6GALNAC5
6.23e-07	2.67e-08	2.65367	CLINT1
6.23e-07	2.67e-08	2.08646	FGR
6.23e-07	2.68e-08	2.65993	MT1E
6.24e-07	2.68e-08	4.12735	ELOVL2
6.24e-07	2.68e-08	2.70901	RPS6KA4
6.27e-07	2.7e-08	2.11491	HTR2B
6.27e-07	2.71e-08	6.00871	REEP6
6.27e-07	2.71e-08	-2.43968	SLC25A27
6.29e-07	2.72e-08	2.60094	HIST1H2AJ
6.29e-07	2.72e-08	7.8314	APOC2
6.29e-07	2.72e-08	2.79935	C5orf20
6.29e-07	2.72e-08	2.58834	MTF2
6.29e-07	2.72e-08	-3.15698	ENPP3
6.31e-07	2.73e-08	3.64363	HGFAC
6.32e-07	2.74e-08	4.77236	NR1I2
6.33e-07	2.75e-08	2.82864	ZMAT1
6.35e-07	2.76e-08	2.6525	EBI3
6.35e-07	2.76e-08	2.64914	EGFL7
6.35e-07	2.76e-08	2.54227	PRCC
6.36e-07	2.77e-08	6.13562	CEBPA
6.37e-07	2.78e-08	3.83494	CD8B
6.37e-07	2.78e-08	2.42504	LOC654433
6.37e-07	2.78e-08	2.86027	NFIB
6.37e-07	2.79e-08	3.62001	ANXA13
6.38e-07	2.79e-08	2.22908	CES2
6.38e-07	2.79e-08	10.7738	TTR
6.39e-07	2.8e-08	3.01141	CXCL13
6.39e-07	2.8e-08	3.64851	HIST1H4L
6.39e-07	2.8e-08	2.65754	SRGAP2
6.39e-07	2.81e-08	3.43076	DAB2
6.39e-07	2.81e-08	6.51406	FTCD
6.39e-07	2.81e-08	3.99536	IER5L
6.4e-07	2.82e-08	2.42124	CCDC88B
6.4e-07	2.82e-08	-2.5638	ADAMTS6
6.42e-07	2.83e-08	2.50361	CDK3
6.42e-07	2.84e-08	3.20838	FUBP1
6.43e-07	2.84e-08	5.3864	MGST1
6.44e-07	2.85e-08	2.66925	BCL6B
6.45e-07	2.85e-08	-4.46086	NPTX1
6.45e-07	2.85e-08	2.81005	SULT1A4
6.45e-07	2.86e-08	3.42986	AHRR
6.47e-07	2.87e-08	2.56998	IQSEC1
6.48e-07	2.88e-08	2.85564	RASSF4
6.48e-07	2.88e-08	2.37953	HSPA5
6.49e-07	2.88e-08	2.82441	CBFA2T3
6.49e-07	2.89e-08	-3.64993	LOC572558
6.49e-07	2.89e-08	2.60797	DDR1
6.5e-07	2.89e-08	3.26449	SNX30
6.53e-07	2.91e-08	2.32356	SNX24
6.55e-07	2.92e-08	5.86546	FLJ37644
6.56e-07	2.93e-08	2.51686	TSPAN14
6.56e-07	2.93e-08	2.15985	HIST1H2BM
6.56e-07	2.93e-08	-2.5639	CHRDL1
6.57e-07	2.94e-08	5.61605	MYO5B
6.58e-07	2.95e-08	4.05099	CCL14
6.59e-07	2.95e-08	3.99032	UGT1A6
6.59e-07	2.95e-08	2.46971	ZNF524
6.59e-07	2.96e-08	3.49196	PRKCH
6.59e-07	2.96e-08	5.84132	ACMSD
6.59e-07	2.96e-08	2.51443	NUTF2
6.6e-07	2.97e-08	2.37461	MAP3K14
6.6e-07	2.98e-08	2.22465	GABRE
6.6e-07	2.98e-08	6.82208	RGL4
6.6e-07	2.98e-08	2.06484	D2HGDH
6.6e-07	2.98e-08	3.02731	TMEM37
6.61e-07	2.99e-08	2.40269	LYPLA2
6.62e-07	3e-08	2.55284	IL1RN
6.66e-07	3.02e-08	2.54738	NR1H3
6.66e-07	3.02e-08	2.86244	CFH
6.66e-07	3.03e-08	3.51789	PPP2R1A
6.67e-07	3.03e-08	2.28743	DHPS
6.67e-07	3.03e-08	3.05951	RP3-402G11.5
6.67e-07	3.03e-08	2.32815	CNOT3
6.68e-07	3.04e-08	2.58866	CCND1
6.69e-07	3.05e-08	4.34082	TCF25
6.69e-07	3.05e-08	-2.42757	FAM129A
6.71e-07	3.06e-08	2.06192	F13A1
6.71e-07	3.07e-08	6.67714	CYP4F3
6.71e-07	3.07e-08	2.36578	PID1
6.72e-07	3.08e-08	2.51921	SEZ6L2
6.72e-07	3.08e-08	3.09026	LCOR
6.72e-07	3.08e-08	2.3207	WDR34
6.73e-07	3.09e-08	2.24655	ARRDC1
6.73e-07	3.09e-08	3.39189	MSR1
6.73e-07	3.09e-08	2.66482	FOXP1
6.73e-07	3.09e-08	4.75534	GRB14
6.73e-07	3.09e-08	2.41247	HSPD1
6.73e-07	3.09e-08	4.71818	TMEM132C
6.73e-07	3.1e-08	2.37521	MET
6.73e-07	3.1e-08	5.40419	C10orf125
6.73e-07	3.11e-08	2.433	MLF2
6.73e-07	3.11e-08	2.39874	PLAU
6.73e-07	3.11e-08	2.44573	OLFML3
6.75e-07	3.12e-08	2.59911	PARVB
6.75e-07	3.12e-08	-2.7975	XK
6.75e-07	3.13e-08	2.08029	RPL29P2
6.75e-07	3.13e-08	2.96212	STIP1
6.78e-07	3.14e-08	5.76666	GIF
6.78e-07	3.15e-08	2.50124	ABHD14B
6.78e-07	3.15e-08	2.16348	CLIC5
6.78e-07	3.15e-08	3.8926	UNC5CL
6.78e-07	3.15e-08	-3.43631	PTPLA
6.79e-07	3.16e-08	-3.99165	SYN2
6.79e-07	3.16e-08	2.74816	GMEB1
6.79e-07	3.16e-08	3.03091	ZNF503
6.79e-07	3.16e-08	3.15952	TSPAN33
6.81e-07	3.17e-08	2.52427	PWWP2B
6.83e-07	3.19e-08	4.91367	NR5A2
6.84e-07	3.19e-08	-2.98592	ZAK
6.84e-07	3.2e-08	2.72798	SLC13A3
6.86e-07	3.2e-08	2.41974	FLJ45248
6.86e-07	3.21e-08	2.38318	IQCA1
6.86e-07	3.21e-08	3.69432	LILRB2
6.86e-07	3.21e-08	3.15686	AMPD3
6.86e-07	3.22e-08	5.87159	RASEF
6.88e-07	3.22e-08	-2.26163	CSRP1
6.9e-07	3.24e-08	5.35979	GRAMD1C
6.9e-07	3.24e-08	4.52826	EML3
6.9e-07	3.25e-08	-2.97435	PCSK1
6.9e-07	3.25e-08	3.89448	LOC100170939
6.9e-07	3.25e-08	2.43738	LOC730256
6.9e-07	3.25e-08	2.77494	MCL1
6.91e-07	3.26e-08	3.11337	FLJ39051
6.91e-07	3.26e-08	-6.79418	HSPB3
6.91e-07	3.26e-08	3.86865	BHLHE40
6.91e-07	3.26e-08	3.06231	EDEM2
6.95e-07	3.28e-08	2.26655	POLD4
6.97e-07	3.29e-08	1.98871	ABHD14A
6.97e-07	3.3e-08	2.50056	CSPP1
6.98e-07	3.31e-08	2.86766	PCK1
6.98e-07	3.31e-08	2.23352	ABCB1
6.98e-07	3.31e-08	2.15405	TLR1
6.98e-07	3.31e-08	2.15588	THADA
6.98e-07	3.32e-08	2.62684	FIGN
6.98e-07	3.32e-08	-2.50172	MUC1
6.98e-07	3.32e-08	2.24257	RPL29
6.98e-07	3.32e-08	2.26562	DHTKD1
7e-07	3.34e-08	2.92454	CPT1B
7.02e-07	3.35e-08	3.76036	MEGF6
7.03e-07	3.36e-08	5.17393	GCKR
7.03e-07	3.36e-08	3.18054	MFSD2A
7.03e-07	3.36e-08	4.98034	SSTR2
7.03e-07	3.36e-08	5.27831	PRR5L
7.04e-07	3.37e-08	2.37614	FUT1
7.05e-07	3.38e-08	2.33844	FKBP1A
7.06e-07	3.39e-08	2.629	PLEK2
7.06e-07	3.39e-08	3.78057	MS4A7
7.07e-07	3.4e-08	2.08702	NFATC1
7.07e-07	3.4e-08	3.3281	ITPR2
7.07e-07	3.4e-08	2.096	DLGAP3
7.08e-07	3.41e-08	4.102	ITGAX
7.09e-07	3.41e-08	2.52006	IGSF8
7.09e-07	3.42e-08	5.67837	ALLC
7.09e-07	3.42e-08	4.19878	GIMAP2
7.09e-07	3.42e-08	3.22472	CYP2D6
7.09e-07	3.42e-08	2.62678	FBXO15
7.09e-07	3.42e-08	2.24017	GLTPD1
7.09e-07	3.43e-08	-5.92377	PTCHD1
7.09e-07	3.43e-08	1.92168	EIF4G1
7.09e-07	3.43e-08	6.51783	ITK
7.09e-07	3.43e-08	2.49337	NPC1L1
7.09e-07	3.44e-08	2.10821	CRTC2
7.1e-07	3.44e-08	2.47386	GCDH
7.1e-07	3.44e-08	2.35996	MIB2
7.1e-07	3.45e-08	3.02203	MGC16121
7.1e-07	3.45e-08	3.04255	BCL3
7.11e-07	3.45e-08	2.87283	SLC25A39
7.11e-07	3.46e-08	2.3001	SET
7.11e-07	3.46e-08	3.77915	LIMCH1
7.12e-07	3.47e-08	2.59282	LOC648556
7.12e-07	3.47e-08	2.34752	MRPS34
7.12e-07	3.47e-08	2.4166	FAM108A1
7.13e-07	3.48e-08	3.86621	CD38
7.15e-07	3.49e-08	2.40704	AUP1
7.16e-07	3.49e-08	2.39602	GPR34
7.16e-07	3.5e-08	4.64855	IRGM
7.16e-07	3.5e-08	2.10858	PMM2
7.16e-07	3.5e-08	2.33405	IL6ST
7.19e-07	3.52e-08	2.04267	LOC388692
7.19e-07	3.52e-08	3.12234	SLC39A8
7.19e-07	3.53e-08	2.35603	PCF11
7.2e-07	3.53e-08	3.07563	DPP7
7.2e-07	3.53e-08	3.89618	CG012
7.2e-07	3.54e-08	7.15452	ZNF831
7.2e-07	3.54e-08	4.00267	SH3TC1
7.21e-07	3.54e-08	2.51288	LOC100129527
7.22e-07	3.56e-08	2.43433	GATAD2A
7.23e-07	3.56e-08	2.1108	SYVN1
7.23e-07	3.57e-08	4.1084	ANKRD43
7.25e-07	3.58e-08	5.10961	LOC100289760
7.27e-07	3.59e-08	2.54521	BHLHE41
7.27e-07	3.6e-08	1.92791	CNNM4
7.27e-07	3.6e-08	2.79109	SLC30A7
7.27e-07	3.6e-08	2.00139	BCAR1
7.27e-07	3.61e-08	-2.04715	ADRA2C
7.27e-07	3.61e-08	3.87256	EPS8L2
7.27e-07	3.61e-08	2.5259	MBOAT1
7.27e-07	3.61e-08	4.49652	LOC442249
7.27e-07	3.61e-08	3.93903	TC2N
7.27e-07	3.61e-08	2.3062	SLC25A29
7.28e-07	3.62e-08	2.81015	EAF2
7.28e-07	3.62e-08	-3.56031	LOC157503
7.28e-07	3.63e-08	2.07727	PCMTD2
7.28e-07	3.63e-08	2.10612	FAM107A
7.29e-07	3.64e-08	2.14751	SP100
7.29e-07	3.64e-08	2.05102	CCDC30
7.29e-07	3.64e-08	4.73898	LOC100130111
7.29e-07	3.65e-08	2.21269	UBTD1
7.29e-07	3.65e-08	2.32727	OXER1
7.29e-07	3.65e-08	2.10404	ZNF862
7.31e-07	3.66e-08	2.85604	PLEKHH3
7.31e-07	3.66e-08	3.89666	HYAL1
7.31e-07	3.66e-08	2.76194	ZSWIM7
7.32e-07	3.67e-08	2.18301	CHAF1B
7.32e-07	3.67e-08	-2.28227	USP31
7.33e-07	3.68e-08	2.61024	DBNL
7.34e-07	3.68e-08	6.10768	FBP1
7.35e-07	3.7e-08	-4.16836	CASQ2
7.35e-07	3.7e-08	2.79168	LOC440104
7.35e-07	3.7e-08	2.39747	EHD1
7.36e-07	3.7e-08	4.30978	INPP5D
7.36e-07	3.71e-08	2.0747	CDCP1
7.36e-07	3.71e-08	2.33176	UBXN8
7.37e-07	3.72e-08	2.35962	C17orf76
7.37e-07	3.72e-08	3.26582	VEGFA
7.38e-07	3.73e-08	2.15865	AMFR
7.39e-07	3.74e-08	2.23001	LOC100129791
7.4e-07	3.75e-08	2.28613	CIRBP
7.4e-07	3.75e-08	2.13993	SH3YL1
7.4e-07	3.75e-08	4.8666	CD300A
7.4e-07	3.76e-08	2.24118	WDR13
7.4e-07	3.76e-08	3.80157	RBBP4
7.44e-07	3.78e-08	2.34623	EDEM1
7.44e-07	3.79e-08	2.66161	LOC388564
7.44e-07	3.79e-08	2.4274	TNFRSF25
7.48e-07	3.81e-08	2.24381	PLEKHO2
7.48e-07	3.81e-08	2.53653	TSKU
7.48e-07	3.81e-08	3.46913	TNFAIP2
7.48e-07	3.82e-08	2.20029	FUS
7.49e-07	3.82e-08	2.38528	PLEKHA1
7.5e-07	3.83e-08	2.35614	ITGB5
7.53e-07	3.85e-08	3.0995	EGLN2
7.53e-07	3.85e-08	-2.93086	MRVI1
7.54e-07	3.86e-08	2.87245	PSMB2
7.55e-07	3.87e-08	2.19738	HVCN1
7.55e-07	3.87e-08	2.24498	RSPRY1
7.55e-07	3.88e-08	3.39993	SLC37A4
7.56e-07	3.88e-08	2.99921	CORO7
7.56e-07	3.89e-08	2.61955	ANXA2
7.58e-07	3.9e-08	5.66951	IGSF6
7.58e-07	3.9e-08	4.67569	CFHR1
7.58e-07	3.91e-08	3.5251	MAP4K1
7.61e-07	3.93e-08	2.11595	MGAT1
7.61e-07	3.93e-08	2.67579	ASPN
7.61e-07	3.93e-08	2.41326	CTAGE5
7.63e-07	3.94e-08	2.04058	SLC10A3
7.63e-07	3.95e-08	2.96078	TRIM59
7.64e-07	3.95e-08	2.13606	GPR137B
7.65e-07	3.96e-08	2.9738	LAMC2
7.66e-07	3.97e-08	2.2803	OBFC2A
7.67e-07	3.97e-08	-2.05786	OGN
7.67e-07	3.98e-08	2.00549	NAT1
7.69e-07	3.99e-08	3.92637	PLAG1
7.69e-07	4e-08	2.45618	ATP1B2
7.69e-07	4e-08	3.05205	GPR124
7.71e-07	4.02e-08	2.01884	NFKBIA
7.71e-07	4.02e-08	2.2247	NOTCH2
7.72e-07	4.02e-08	3.07897	BAZ1B
7.72e-07	4.03e-08	2.78896	CDO1
7.72e-07	4.03e-08	2.32517	PBXIP1
7.72e-07	4.03e-08	2.93348	METRNL
7.72e-07	4.03e-08	-2.87625	MYOT
7.72e-07	4.04e-08	2.70423	KRT7
7.74e-07	4.05e-08	2.05815	DCLRE1C
7.74e-07	4.05e-08	3.28157	SP140L
7.75e-07	4.05e-08	2.78955	FGGY
7.76e-07	4.06e-08	2.33226	C17orf62
7.77e-07	4.07e-08	4.3143	RPGRIP1
7.77e-07	4.08e-08	2.15396	GRAMD4
7.77e-07	4.08e-08	3.09196	TRAPPC6A
7.77e-07	4.09e-08	-2.39165	PPP1R12B
7.77e-07	4.09e-08	3.76162	LTBP3
7.77e-07	4.09e-08	1.93909	TRUB2
7.77e-07	4.09e-08	2.25918	ARPC5
7.78e-07	4.09e-08	-2.45123	DNAJB5
7.78e-07	4.1e-08	2.43769	TMEM52
7.8e-07	4.11e-08	6.83249	CYP2C8
7.8e-07	4.11e-08	2.33715	CTAGE4
7.8e-07	4.12e-08	2.32421	IER2
7.8e-07	4.13e-08	2.31876	ABCC6
7.82e-07	4.14e-08	2.46419	LIMS1
7.83e-07	4.14e-08	2.9005	C20orf3
7.84e-07	4.15e-08	1.99344	TMEM88
7.85e-07	4.16e-08	5.36411	CD247
7.86e-07	4.17e-08	2.02031	FAM102A
7.86e-07	4.17e-08	-3.32445	LOC171220
7.86e-07	4.17e-08	3.33199	FHL2
7.87e-07	4.18e-08	2.58615	SH3KBP1
7.87e-07	4.19e-08	2.20735	PLIN2
7.87e-07	4.19e-08	-2.3201	CSRP2
7.88e-07	4.19e-08	2.72805	PKP2
7.88e-07	4.19e-08	2.57159	ZXDC
7.88e-07	4.2e-08	2.43325	LOC145474
7.88e-07	4.2e-08	3.78804	ECM1
7.88e-07	4.2e-08	2.09253	CDGAP
7.88e-07	4.2e-08	2.24568	GNL1
7.92e-07	4.23e-08	3.7395	PON1
7.92e-07	4.23e-08	3.96665	SLC44A3
7.92e-07	4.23e-08	2.58146	PIP5K1B
7.92e-07	4.24e-08	6.82712	CR2
7.93e-07	4.25e-08	7.23884	CP
7.94e-07	4.26e-08	2.11052	FUK
7.95e-07	4.27e-08	2.27788	BRMS1
7.97e-07	4.28e-08	-2.4842	BTG2
7.97e-07	4.28e-08	3.52623	USF2
7.97e-07	4.28e-08	2.72839	SLC12A2
7.98e-07	4.29e-08	2.23015	IGSF9
7.98e-07	4.29e-08	2.30166	CMKLR1
7.98e-07	4.3e-08	2.54656	BLM
7.98e-07	4.3e-08	4.42427	WDR86
7.98e-07	4.31e-08	6.10842	SALL1
7.98e-07	4.31e-08	4.89939	MARCO
7.99e-07	4.31e-08	2.56002	BSG
7.99e-07	4.32e-08	2.64471	RELB
8.02e-07	4.33e-08	3.35112	FHOD1
8.03e-07	4.34e-08	1.91336	STAT1
8.05e-07	4.36e-08	2.18431	SPATS2L
8.05e-07	4.36e-08	3.94266	GJD3
8.05e-07	4.36e-08	3.3667	TESC
8.06e-07	4.36e-08	2.80716	KIAA0240
8.06e-07	4.37e-08	2.43731	CSRNP1
8.06e-07	4.38e-08	2.42271	KRI1
8.07e-07	4.39e-08	2.64931	EHMT2
8.08e-07	4.4e-08	2.79629	LOC729683
8.1e-07	4.4e-08	3.13715	LZTS2
8.1e-07	4.41e-08	2.33988	AKR7A3
8.1e-07	4.42e-08	2.05536	C12orf10
8.11e-07	4.42e-08	3.18094	SEMA4D
8.11e-07	4.43e-08	2.26876	RPL18
8.11e-07	4.43e-08	2.24818	PLEKHJ1
8.12e-07	4.43e-08	3.37679	SOX13
8.12e-07	4.44e-08	2.39893	STARD3
8.12e-07	4.44e-08	3.00043	CDKL5
8.16e-07	4.47e-08	2.35057	PTPN2
8.16e-07	4.47e-08	2.65762	DAP
8.17e-07	4.49e-08	3.86484	UNKL
8.17e-07	4.49e-08	5.09083	KLF12
8.17e-07	4.49e-08	2.84365	FGD5
8.17e-07	4.49e-08	2.16361	C17orf61
8.2e-07	4.51e-08	4.39399	LOC440925
8.21e-07	4.52e-08	1.96472	GSDMB
8.21e-07	4.52e-08	3.15016	ZNF497
8.21e-07	4.52e-08	-2.00542	MEIS1
8.21e-07	4.53e-08	4.10307	GGTLC1
8.21e-07	4.53e-08	2.80936	NOTCH3
8.22e-07	4.54e-08	2.03073	PMEPA1
8.25e-07	4.56e-08	3.53732	ITGB7
8.26e-07	4.56e-08	2.00905	CSF3R
8.27e-07	4.57e-08	2.1165	SLC12A4
8.28e-07	4.58e-08	2.72028	ERBB3
8.3e-07	4.6e-08	2.01432	ALDH6A1
8.3e-07	4.6e-08	2.91436	PRKCZ
8.3e-07	4.6e-08	2.63702	GGH
8.31e-07	4.6e-08	2.16983	RAB8B
8.31e-07	4.61e-08	3.84518	CBX2
8.31e-07	4.61e-08	2.69013	HIST1H2BD
8.31e-07	4.61e-08	2.11338	FAM38A
8.33e-07	4.63e-08	2.68671	SLC25A22
8.36e-07	4.65e-08	1.80647	FASTK
8.36e-07	4.65e-08	1.99921	TCEA2
8.38e-07	4.67e-08	2.34101	CAPNS1
8.39e-07	4.67e-08	2.37518	PERP
8.4e-07	4.68e-08	2.39575	NBLA00301
8.42e-07	4.7e-08	1.8162	NOB1
8.42e-07	4.7e-08	2.33083	SPATA2L
8.42e-07	4.71e-08	1.9807	PION
8.43e-07	4.71e-08	2.33754	RAB5C
8.43e-07	4.71e-08	2.25323	AGXT2L2
8.43e-07	4.72e-08	3.57032	CNN2
8.46e-07	4.73e-08	2.83936	WISP2
8.46e-07	4.74e-08	2.21664	C6orf62
8.47e-07	4.74e-08	1.94367	NR2F2
8.47e-07	4.74e-08	1.92727	TSPAN7
8.47e-07	4.74e-08	2.19263	ACSS1
8.47e-07	4.75e-08	2.34061	LSM12
8.47e-07	4.75e-08	2.07614	hCG_2009921
8.48e-07	4.76e-08	2.25003	GORAB
8.48e-07	4.76e-08	3.8142	CIC
8.48e-07	4.77e-08	2.86532	NTRK3
8.48e-07	4.77e-08	2.90742	MARCKS
8.49e-07	4.77e-08	1.95779	ACSS3
8.49e-07	4.78e-08	2.22446	KIAA0652
8.49e-07	4.78e-08	2.30465	CNOT6L
8.49e-07	4.79e-08	2.10333	HAUS8
8.5e-07	4.79e-08	2.07785	CLEC3B
8.5e-07	4.8e-08	2.8818	RAI1
8.5e-07	4.8e-08	5.71823	SCML4
8.51e-07	4.81e-08	-2.08064	OBSL1
8.53e-07	4.82e-08	2.96905	PRKACB
8.53e-07	4.82e-08	2.52762	DNAJB14
8.53e-07	4.82e-08	2.67196	P4HA1
8.53e-07	4.83e-08	2.84634	EMP3
8.53e-07	4.83e-08	4.2292	SLC9A3R2
8.53e-07	4.83e-08	3.17309	ATP11A
8.53e-07	4.84e-08	1.99561	KCTD1
8.54e-07	4.84e-08	2.11175	HOMER3
8.54e-07	4.84e-08	2.11473	BMP2
8.54e-07	4.84e-08	2.15873	TMEM212
8.55e-07	4.85e-08	2.09759	ARVCF
8.55e-07	4.85e-08	2.77137	PSMB9
8.56e-07	4.86e-08	-8.04165	PITX1
8.56e-07	4.87e-08	1.94171	TMEM2
8.58e-07	4.88e-08	2.64183	DULLARD
8.6e-07	4.9e-08	1.98787	ADRM1
8.63e-07	4.92e-08	-3.63629	COMP
8.64e-07	4.93e-08	2.58691	BASP1
8.64e-07	4.93e-08	2.2214	POM121
8.64e-07	4.94e-08	5.79432	CD96
8.64e-07	4.94e-08	2.26593	ABT1
8.64e-07	4.94e-08	8.202	LOC100293440
8.65e-07	4.95e-08	2.14711	HSP90AB2P
8.66e-07	4.97e-08	-4.10697	NRK
8.66e-07	4.97e-08	2.10274	APPL1
8.66e-07	4.97e-08	2.01114	RNF149
8.67e-07	4.97e-08	3.13154	ADAMTS4
8.67e-07	4.98e-08	2.08926	POLG2
8.67e-07	4.98e-08	2.38999	RBP7
8.67e-07	4.99e-08	2.45562	C19orf24
8.67e-07	4.99e-08	5.15872	GBP7
8.68e-07	5e-08	2.50401	CAD
8.69e-07	5.01e-08	3.19775	PLEKHA6
8.69e-07	5.01e-08	3.37609	MPDU1
8.69e-07	5.01e-08	3.97848	MTTP
8.7e-07	5.02e-08	1.8725	PLEC1
8.7e-07	5.02e-08	2.3121	ZFP161
8.7e-07	5.03e-08	4.46233	CLRN3
8.71e-07	5.03e-08	2.29029	DCP2
8.71e-07	5.03e-08	1.88917	OVGP1
8.71e-07	5.03e-08	1.85151	C3orf31
8.71e-07	5.04e-08	2.48767	MAFK
8.73e-07	5.06e-08	3.11098	TUG1
8.73e-07	5.06e-08	2.24775	ATF5
8.74e-07	5.07e-08	2.83568	LIG1
8.74e-07	5.07e-08	1.97911	APPL2
8.74e-07	5.07e-08	5.2327	JUB
8.75e-07	5.08e-08	2.93193	LOC283710
8.75e-07	5.09e-08	1.99472	PGAP2
8.76e-07	5.1e-08	2.78356	ZNF324
8.76e-07	5.1e-08	2.8327	SNRPB
8.76e-07	5.11e-08	6.47648	CXCR5
8.76e-07	5.11e-08	2.85317	LYVE1
8.76e-07	5.11e-08	2.46923	GDAP1
8.77e-07	5.12e-08	-3.35337	LOC283174
8.78e-07	5.12e-08	5.3869	PKHD1
8.79e-07	5.14e-08	2.42614	LRRC8C
8.8e-07	5.15e-08	2.45421	FLJ10357
8.8e-07	5.15e-08	2.59789	FLRT3
8.8e-07	5.16e-08	2.44644	ZNF12
8.8e-07	5.16e-08	2.34548	EMB
8.81e-07	5.17e-08	3.27519	DOK4
8.82e-07	5.19e-08	4.58168	VAV3
8.83e-07	5.19e-08	3.96079	RAPGEF5
8.84e-07	5.2e-08	-1.8595	STON1
8.84e-07	5.2e-08	2.38771	NCRNA00085
8.85e-07	5.22e-08	2.95598	PPP1R13L
8.85e-07	5.22e-08	2.66626	ZBTB7A
8.85e-07	5.22e-08	2.40045	RBMS1
8.85e-07	5.22e-08	2.27109	NECAP2
8.85e-07	5.23e-08	5.70713	SPINK2
8.85e-07	5.23e-08	3.42062	PDGFRB
8.85e-07	5.23e-08	2.30286	TTBK2
8.85e-07	5.24e-08	1.9133	ZC3H18
8.85e-07	5.24e-08	2.68389	MTA1
8.85e-07	5.24e-08	2.10056	HERC5
8.85e-07	5.25e-08	1.90031	CAPG
8.85e-07	5.25e-08	2.95901	CD40
8.88e-07	5.27e-08	3.00791	PDE1A
8.88e-07	5.27e-08	1.94718	TRAPPC1
8.89e-07	5.28e-08	2.44306	IFIT2
8.9e-07	5.29e-08	2.92913	PDXDC1
8.9e-07	5.3e-08	2.08668	B9D1
8.9e-07	5.3e-08	2.94162	FCN1
8.92e-07	5.32e-08	2.19744	C5orf26
8.92e-07	5.32e-08	2.54348	SGPL1
8.92e-07	5.32e-08	2.81548	TCF3
8.92e-07	5.32e-08	2.54445	RNF113A
8.92e-07	5.32e-08	3.9557	TBCCD1
8.92e-07	5.33e-08	1.85898	LOC286052
8.92e-07	5.34e-08	2.28765	MYL5
8.92e-07	5.34e-08	2.30832	FNBP1L
8.93e-07	5.35e-08	2.30417	DGCR6L
8.93e-07	5.35e-08	3.27183	KANK3
8.93e-07	5.35e-08	2.28684	SCARNA17
8.94e-07	5.36e-08	2.61422	ATP1A1
8.94e-07	5.37e-08	2.06491	C5orf28
8.94e-07	5.37e-08	-2.17576	CNTNAP3
8.96e-07	5.38e-08	3.16864	ZEB2
8.96e-07	5.38e-08	1.95217	MFSD11
8.97e-07	5.39e-08	3.92727	BCL11B
8.97e-07	5.4e-08	2.24229	RBM39
8.97e-07	5.4e-08	3.74545	GGTLC2
8.97e-07	5.41e-08	2.43033	TCERG1
8.97e-07	5.41e-08	1.93318	RPL35
8.99e-07	5.42e-08	3.51847	MPZL2
8.99e-07	5.43e-08	2.73925	BCL2L11
9e-07	5.43e-08	3.36783	SLC45A3
9e-07	5.43e-08	1.82737	IL17RA
9.01e-07	5.45e-08	2.3001	B3GALT6
9.02e-07	5.46e-08	4.55266	IGF2BP2
9.03e-07	5.46e-08	1.93655	MAML1
9.05e-07	5.48e-08	4.89025	KCNQ1
9.05e-07	5.48e-08	2.0547	CHP
9.05e-07	5.48e-08	2.50763	MLLT3
9.05e-07	5.49e-08	-3.84411	LOC642366
9.05e-07	5.49e-08	5.12376	APOF
9.05e-07	5.49e-08	2.73661	SH2B2
9.08e-07	5.51e-08	1.75923	ZNF195
9.11e-07	5.53e-08	3.89577	FAM113B
9.11e-07	5.54e-08	-2.93912	ANO5
9.12e-07	5.54e-08	1.91513	ST8SIA1
9.13e-07	5.55e-08	-1.90673	COL15A1
9.13e-07	5.56e-08	1.98194	NAGS
9.14e-07	5.57e-08	2.44657	AOX1
9.17e-07	5.59e-08	2.93682	RASGRP3
9.18e-07	5.6e-08	2.10669	PEX6
9.18e-07	5.6e-08	-1.95928	ATP2B4
9.18e-07	5.61e-08	2.07986	BCAT2
9.19e-07	5.61e-08	4.55082	GDF6
9.19e-07	5.62e-08	2.15982	DHODH
9.19e-07	5.62e-08	2.08488	HLA-C
9.2e-07	5.63e-08	1.97417	LOC100288106
9.2e-07	5.63e-08	2.07463	CDK9
9.21e-07	5.64e-08	-1.91997	PRICKLE2
9.21e-07	5.64e-08	3.31122	C17orf107
9.23e-07	5.66e-08	-2.61616	FREQ
9.23e-07	5.67e-08	2.44503	BBS5
9.23e-07	5.67e-08	6.30236	ANPEP
9.26e-07	5.69e-08	2.07337	GUK1
9.27e-07	5.7e-08	2.27158	PMM1
9.27e-07	5.71e-08	2.30232	PVRL2
9.27e-07	5.71e-08	2.51476	MRPS18A
9.27e-07	5.71e-08	2.07176	APRT
9.27e-07	5.71e-08	4.04731	GIMAP8
9.28e-07	5.72e-08	2.05793	NAIP
9.29e-07	5.74e-08	2.78615	NEDD9
9.29e-07	5.74e-08	1.83719	COMMD9
9.29e-07	5.74e-08	4.37867	SEMA6A
9.29e-07	5.75e-08	2.16497	UBN2
9.29e-07	5.75e-08	2.2867	PGAP3
9.29e-07	5.75e-08	2.17627	TMTC4
9.3e-07	5.76e-08	2.22262	C5orf27
9.32e-07	5.77e-08	3.34292	ATP13A1
9.34e-07	5.79e-08	1.93668	FLJ90757
9.35e-07	5.79e-08	3.702	SYTL1
9.36e-07	5.8e-08	4.40965	NR0B2
9.36e-07	5.81e-08	-2.28395	FILIP1L
9.36e-07	5.81e-08	-1.95528	ANKRD35
9.37e-07	5.82e-08	2.22481	PEG3
9.37e-07	5.82e-08	3.31536	HRC
9.39e-07	5.83e-08	2.06133	CMAH
9.42e-07	5.86e-08	3.83658	HULC
9.45e-07	5.89e-08	2.29118	VPS37B
9.45e-07	5.89e-08	2.40924	TPCN1
9.49e-07	5.92e-08	2.16841	IQCK
9.49e-07	5.93e-08	2.3577	QPRT
9.49e-07	5.93e-08	3.62739	FAM84B
9.5e-07	5.94e-08	2.25099	RIC8A
9.52e-07	5.96e-08	2.6701	RHOBTB1
9.52e-07	5.96e-08	2.59091	COASY
9.52e-07	5.96e-08	2.65865	ARHGAP26
9.53e-07	5.98e-08	1.83404	RNF216
9.58e-07	6.01e-08	2.62308	BCORL1
9.62e-07	6.03e-08	1.97378	ERGIC3
9.65e-07	6.06e-08	5.11104	RHOXF1
9.65e-07	6.06e-08	3.97145	AGAP2
9.65e-07	6.07e-08	4.78493	FAM65B
9.65e-07	6.07e-08	2.31924	ELTD1
9.65e-07	6.07e-08	2.42248	MAGI1
9.66e-07	6.09e-08	5.08993	CLSTN2
9.66e-07	6.09e-08	3.4869	RAB3IL1
9.66e-07	6.09e-08	2.73112	HGF
9.66e-07	6.09e-08	1.86083	LOC100128788
9.68e-07	6.11e-08	2.22001	APOBEC3G
9.68e-07	6.11e-08	4.04211	ARGLU1
9.7e-07	6.12e-08	2.24582	ACRC
9.71e-07	6.13e-08	1.92783	ZMYND8
9.71e-07	6.14e-08	2.11676	LGMN
9.73e-07	6.15e-08	2.35496	ACSM1
9.73e-07	6.15e-08	-2.17387	CILP
9.75e-07	6.18e-08	2.68851	PAR-SN
9.77e-07	6.2e-08	2.20556	QSER1
9.81e-07	6.22e-08	2.17941	BTG1
9.81e-07	6.23e-08	2.26869	COMTD1
9.81e-07	6.23e-08	1.82902	C4orf42
9.82e-07	6.24e-08	4.1172	TFF3
9.83e-07	6.25e-08	2.41977	LOC400099
9.83e-07	6.26e-08	1.78568	WIPF2
9.84e-07	6.26e-08	-2.43773	MARK1
9.84e-07	6.27e-08	1.87255	CHERP
9.84e-07	6.27e-08	1.85499	S100A16
9.86e-07	6.28e-08	3.99783	HS3ST1
9.87e-07	6.29e-08	2.51795	ANKZF1
9.89e-07	6.3e-08	5.27624	SEC14L4
9.89e-07	6.3e-08	1.98226	RILPL2
9.89e-07	6.31e-08	2.02661	HYAL2
9.89e-07	6.31e-08	2.21487	DDAH1
9.92e-07	6.33e-08	1.8325	GATSL3
9.92e-07	6.34e-08	2.68747	RAB43
9.93e-07	6.35e-08	2.28291	BCR
9.96e-07	6.37e-08	1.98952	TMEM173
9.99e-07	6.39e-08	1.87632	ENO1
9.99e-07	6.39e-08	-3.87671	ZNF772
9.99e-07	6.39e-08	2.54854	SF4
9.99e-07	6.4e-08	2.20058	LOC391359
9.99e-07	6.4e-08	1.79607	MGST2
1e-06	6.42e-08	2.16878	ZDHHC9
1e-06	6.43e-08	1.80077	RPL39
1e-06	6.45e-08	1.89853	C20orf12
1e-06	6.45e-08	2.74213	MT1B
1e-06	6.45e-08	3.96901	FOLH1
1e-06	6.45e-08	2.48327	ADRBK2
1e-06	6.47e-08	2.21465	RICS
1e-06	6.47e-08	1.86027	ARL6IP1
1.01e-06	6.49e-08	2.94537	LOC728809
1.01e-06	6.49e-08	2.15279	TMBIM1
1.01e-06	6.53e-08	5.08476	UGT2A3
1.01e-06	6.54e-08	2.36306	MAEA
1.01e-06	6.55e-08	2.1003	MTSS1
1.02e-06	6.56e-08	2.96514	PRKXP1
1.02e-06	6.58e-08	4.12002	ZNF683
1.02e-06	6.58e-08	2.93752	RALY
1.02e-06	6.58e-08	2.95891	C5orf37
1.02e-06	6.6e-08	2.54099	ARHGEF19
1.02e-06	6.6e-08	2.11424	DNAJC14
1.02e-06	6.6e-08	3.33717	TGFB3
1.02e-06	6.6e-08	2.89723	AVIL
1.02e-06	6.61e-08	-1.98475	AKAP12
1.02e-06	6.61e-08	2.01227	C11orf54
1.02e-06	6.61e-08	1.73543	LSM2
1.02e-06	6.61e-08	2.67914	CCDC142
1.02e-06	6.62e-08	2.51452	CASP4
1.02e-06	6.62e-08	-2.20155	BCHE
1.02e-06	6.63e-08	1.87061	GGTA1
1.02e-06	6.63e-08	5.36889	CCR1
1.02e-06	6.64e-08	-2.21248	COLEC12
1.02e-06	6.65e-08	4.31273	SERPINE2
1.02e-06	6.67e-08	3.12126	GLI1
1.02e-06	6.67e-08	3.38435	GALNTL4
1.02e-06	6.68e-08	2.66849	VOPP1
1.03e-06	6.7e-08	2.31341	UBA7
1.03e-06	6.71e-08	2.61505	VDR
1.03e-06	6.71e-08	1.90649	LOC157278
1.03e-06	6.72e-08	5.74938	SAMD3
1.03e-06	6.73e-08	2.69128	ADC
1.03e-06	6.74e-08	2.0319	NONO
1.03e-06	6.75e-08	2.18326	HSP90AA2
1.03e-06	6.75e-08	2.90764	SREBF1
1.03e-06	6.75e-08	5.36676	AADAC
1.03e-06	6.75e-08	2.14524	ORAI1
1.03e-06	6.75e-08	5.67062	SRD5A2
1.03e-06	6.76e-08	2.38759	HAND2
1.03e-06	6.76e-08	2.17848	TRIM14
1.03e-06	6.77e-08	5.30701	LOC648149
1.03e-06	6.78e-08	1.94542	BTBD2
1.03e-06	6.78e-08	2.50029	PDXK
1.03e-06	6.78e-08	3.38382	VANGL2
1.03e-06	6.79e-08	5.23536	ANO3
1.03e-06	6.79e-08	2.6588	KIAA1217
1.03e-06	6.8e-08	1.98883	GSTM5
1.03e-06	6.8e-08	3.14864	HCG26
1.03e-06	6.8e-08	3.35181	CCDC102B
1.03e-06	6.81e-08	3.31866	CYP2C18
1.03e-06	6.81e-08	1.84295	C1S
1.03e-06	6.81e-08	2.13522	KIAA1522
1.03e-06	6.82e-08	1.95379	VARS
1.04e-06	6.85e-08	2.13149	SERPINF1
1.04e-06	6.85e-08	2.23819	POU2F1
1.04e-06	6.86e-08	2.1571	C19orf10
1.04e-06	6.86e-08	3.93016	C13orf18
1.04e-06	6.86e-08	1.85094	FCGRT
1.04e-06	6.87e-08	1.77454	FAS
1.04e-06	6.87e-08	-2.22514	SDHALP2
1.04e-06	6.87e-08	2.00616	PRMT1
1.04e-06	6.88e-08	2.03606	PLEKHB1
1.04e-06	6.88e-08	5.91136	RAB25
1.04e-06	6.9e-08	3.54668	SIRT7
1.04e-06	6.91e-08	1.95144	ITGA6
1.04e-06	6.92e-08	4.60971	CYP2E1
1.04e-06	6.92e-08	3.10406	CDH13
1.04e-06	6.93e-08	2.89736	LOC644727
1.04e-06	6.94e-08	3.69165	TPR
1.04e-06	6.94e-08	3.06943	MLL4
1.04e-06	6.95e-08	2.22952	FA2H
1.04e-06	6.95e-08	2.98643	S100A8
1.04e-06	6.97e-08	2.15652	CYBRD1
1.04e-06	6.97e-08	4.82561	2022-09-01
1.04e-06	6.97e-08	2.42909	GPX4
1.04e-06	6.97e-08	2.82582	USP42
1.04e-06	6.98e-08	5.81455	VIPR1
1.04e-06	6.99e-08	1.81566	USP11
1.05e-06	7.03e-08	2.06512	PMF1
1.05e-06	7.04e-08	1.69088	GPR172A
1.05e-06	7.05e-08	1.73077	IFIT1
1.05e-06	7.06e-08	2.84381	RAB3IP
1.05e-06	7.06e-08	4.19103	CSTA
1.05e-06	7.07e-08	3.35362	TMSB10
1.05e-06	7.07e-08	4.46545	HEY2
1.05e-06	7.08e-08	6.59858	NPY1R
1.05e-06	7.08e-08	2.95921	TM6SF1
1.05e-06	7.08e-08	1.90968	ZNRD1
1.06e-06	7.1e-08	1.76204	CPT1C
1.06e-06	7.13e-08	1.99049	RMI1
1.06e-06	7.13e-08	1.93969	LFNG
1.06e-06	7.15e-08	2.76821	SMG6
1.06e-06	7.15e-08	2.25525	SOAT1
1.06e-06	7.15e-08	2.2565	ELP1P
1.06e-06	7.16e-08	2.23637	FOXL1
1.06e-06	7.17e-08	1.84431	TKT
1.06e-06	7.19e-08	1.75142	POLD1
1.07e-06	7.2e-08	2.1283	FARSA
1.07e-06	7.21e-08	2.81436	SLAMF8
1.07e-06	7.21e-08	2.23603	FAM98C
1.07e-06	7.21e-08	2.82783	ADAMTS10
1.07e-06	7.23e-08	2.25895	RPS6KA3
1.07e-06	7.23e-08	3.31586	OVOL2
1.07e-06	7.23e-08	2.84626	ZBTB20
1.07e-06	7.23e-08	1.93526	ZNF264
1.07e-06	7.24e-08	3.23832	NUMA1
1.07e-06	7.24e-08	2.40222	NR2C2AP
1.07e-06	7.24e-08	1.72048	NUP98
1.07e-06	7.25e-08	3.75731	SPIB
1.07e-06	7.26e-08	-3.04906	PLIN4
1.07e-06	7.26e-08	1.99817	CDKN1B
1.07e-06	7.27e-08	3.98114	IKZF2
1.07e-06	7.27e-08	2.14074	FCHSD2
1.07e-06	7.27e-08	2.45338	SHB
1.07e-06	7.28e-08	2.68384	ZBTB42
[truncated: 9,722 more rows]
