# Supplementary material for: In vitro experiments and network pharmacology-based investigation of the molecular mechanism of neferine in the treatment of gastric cancer
Source: PLoS One. 2025 Mar 26;20(3):e0318838. doi: 10.1371/journal.pone.0318838 (PMC11940423; doi:10.1371/journal.pone.0318838)
Supplement: S2 Table 2 — Drug targets obtained from the SwissTargetPrediction database. (XLSX) [file pone.0318838.s002.xlsx]

## Sheet: Sheet1
Neferine genes
DRD2
SLC6A3
SLC47A1
CHRNA3 CHRNB4
HTR1A
CHRNA4 CHRNB2
CHRNB4 CHRNA2
CHRNA3 CHRNB2
DRD3
DRD1
ADRA1A
ADRA1D
SIGMAR1
ABCB1
ADRB2
TBXA2R
DRD4
ADRB1
ADRA1B
SLC6A4
OPRM1
DRD5
HTR2A
MAOA
ADRA2A
OPRD1
OPRK1
CHRM4
DPP4
KCNN1
KCNN3
KCNN2
BCHE
ADRB3
DHCR7
RBBP9
ACHE
F3
HTR7
ADRA2C
KCNH2
PDE1A
SRC
KDR
SLC6A2
HRH3
HIPK4
SLC47A2
PIP4K2C
TBXAS1
CSF1R
ABL1
RAF1
PDGFRB
KIT
FLT3
PDGFRA
PDGFRA PDGFRB
BLK
MAPK8
SYK
MAPK10
IRAK1
TYK2
PLK4
MAP3K20
LYN
ABL2
EPHA8
MAPK9
CLK4
FRK
CLK1
GAK
FGR
STK17A
MELK
DDR2
BRAF
TNNI3K
DDR1
CDK19
XIAP
BIRC3
BTK
AVPR1A
AVPR1B
PLK1
NEK2
EHMT2
MTOR
FGFR3
IGF1R
ALK
CDK2 CCNA1 CCNA2
PIM1
CDK6
CDK4
HSP90AB1
PIM2
