# Supplementary material for: In vitro experiments and network pharmacology-based investigation of the molecular mechanism of neferine in the treatment of gastric cancer
Source: PLoS One. 2025 Mar 26;20(3):e0318838. doi: 10.1371/journal.pone.0318838 (PMC11940423; doi:10.1371/journal.pone.0318838)
Supplement: S2 Table 3 — Intersecting genes of drugs and gastric cancer obtained by Venn diagrams. (XLSX) [file pone.0318838.s003.xlsx]

## Sheet: Sheet1
Intersection genes
LYN
FGFR3
CSF1R
DPP4
BTK
PDGFRA
PIM1
SYK
CDK4
FGR
DDR1
ABCB1
ADRA2C
EHMT2
PDGFRB
PDE1A
BCHE
GAK
F3
TBXAS1
FLT3
DRD4
KCNH2
KCNN3
IGF1R
CDK6
HSP90AB1
ADRB1
BIRC3
XIAP
BRAF
TBXA2R
SLC47A1
ADRA1B
ADRA2A
FRK
DHCR7
PIP4K2C
STK17A
PIM2
BLK
KDR
ADRA1D
TYK2
MAPK9
PLK4
CHRM4
EPHA8
HTR2A
DRD5
MAPK8
RBBP9
DDR2
OPRD1
PLK1
SLC6A2
