# Supplementary material for: In vitro experiments and network pharmacology-based investigation of the molecular mechanism of neferine in the treatment of gastric cancer
Source: PLoS One. 2025 Mar 26;20(3):e0318838. doi: 10.1371/journal.pone.0318838 (PMC11940423; doi:10.1371/journal.pone.0318838)
Supplement: S2 Table 4 — Heatmap of the GEO database analysing the expression of intersecting genes across samples. (XLSX) [file pone.0318838.s004.xlsx]

## Sheet: Sheet1
	group	N	N	N	C	C	C
	sample	N-1	N-2	N-3	C-1	C-2	C-3
4055	LYN	989	1060	1090	59.7	68.1	63.6
10378	FGFR3	128	114	138	34.5	51.6	23.3
6736	CSF1R	12100	12100	12200	1250	1140	1260
12251	DPP4	1160	1090	1100	53.6	58.7	56.7
28098	BTK	493	507	496	44.7	46.6	44.1
13999	PDGFRA	15200	17000	15000	770	748	737
17511	PIM1	1940	1990	1950	216	205	219
3311	SYK	345	373	345	75.7	47	64.6
233	CDK4	3590	3590	3620	838	839	830
18678	FGR	1770	1460	1910	416	468	450
10283	DDR1	19.4	14.4	20.4	12.7	23.1	9.29
1939	ABCB1	729	700	694	151	157	143
20177	EHMT2	217	225	239	37.5	35.3	35.7
9468	PDGFRB	9900	9470	11000	912	921	1000
14450	PDE1A	626	601	612	70.3	77.4	81.3
7257	GAK	1210	1190	1210	263	235	246
12598	TBXAS1	244	237	236	11.2	8.42	8.41
39641	FLT3	255	275	247	18	14	14.3
7490	DRD4	183	189	187	68.5	70.6	69.4
30526	KCNN3	123	124	112	25.9	22.3	24.6
9269	IGF1R	1960	2180	2120	577	599	621
11556	CDK6	1690	1810	1710	607	589	563
7250	HSP90AB1	982	961	972	341	293	325
30991	ADRB1	106	105	99	16.1	18	20.3
25693	BIRC3	3460	2980	3300	1050	1000	999
9713	XIAP	2490	2690	2610	955	891	996
13	BRAF	135	170	130	68.7	58.6	64.5
19431	SLC47A1	4.57	4.45	4.71	4.95	3.73	3.82
15144	ADRA1B	2340	2430	2180	22.8	34.9	51.3
11898	ADRA2A	763	821	775	16.6	11.5	7.1
1920	FRK	55.3	54.7	54.4	6.78	4.32	4.53
488	DHCR7	1370	1380	1310	401	310	365
44665	PIP4K2C	1170	1080	1150	486	421	464
10441	STK17A	57.5	50.7	66.4	15.6	13	14.5
6680	PIM2	546	569	534	31.1	23.8	13.8
2900	BLK	164	155	178	10.2	9.08	4.6
650	KDR	296	283	312	42.3	23.3	40.8
37935	TYK2	24.5	17.4	31.5	5.03	3.78	3.99
24224	MAPK9	85.3	91	88.8	105	102	117
11211	PLK4	40.4	41.7	39.6	19.2	17	13
2587	CHRM4	136	122	135	44.9	23.6	28.4
33698	EPHA8	55.8	35.8	52.4	17.4	29.4	22.3
17728	DRD5	76.5	78.4	106	95.3	88.8	76.7
3430	MAPK8	128	125	99	78.6	49.4	50.9
557	RBBP9	338	408	337	321	262	286
11709	DDR2	64.2	58.2	57.7	30.6	18	33.9
35440	OPRD1	20	21.1	14.4	7.66	8.37	11.8
8784	PLK1	70.2	52.7	61.9	12.5	31	24
28786	ADRA2C	763	751	734	3140	3080	3070
16559	BCHE	825	898	861	3970	3880	4030
36126	F3	2100	2350	2250	10000	10100	9820
18357	KCNH2	27.1	21.2	30.3	426	459	442
2613	TBXA2R	191	206	146	175	122	163
2593	ADRA1D	33.1	28.5	39	96.4	97	85
19280	HTR2A	4.48	4.36	6.24	10.9	21.5	16.4
9085	SLC6A2	129	138	75.5	93.2	49.6	105
