# Supplementary material for: In vitro experiments and network pharmacology-based investigation of the molecular mechanism of neferine in the treatment of gastric cancer
Source: PLoS One. 2025 Mar 26;20(3):e0318838. doi: 10.1371/journal.pone.0318838 (PMC11940423; doi:10.1371/journal.pone.0318838)
Supplement: S3 Table 1 — Results of GO and KEGG analyses of intersecting genes from the DAVID database. (XLSX) [file pone.0318838.s005.xlsx]

## Sheet: 总
Category	Term	Count	%	PValue	Genes	List Total	Pop Hits	Pop Total	Fold Enrichment	Bonferroni	Benjamini	FDR
UP_SEQ_FEATURE	DOMAIN:Protein kinase	28	50	4.15323e-29	BLK, DDR1, CSF1R, FLT3, IGF1R, MAPK9, MAPK8, KDR, PIM1, PIM2, LYN, PDGFRB, PLK4, PDGFRA, SYK, EPHA8, PLK1, BRAF, TYK2, GAK, FGR, CDK6, STK17A, CDK4, BTK, FGFR3, FRK, DDR2	56	508	20532	20.2087	1.68206e-26	1.68206e-26	1.60315e-26
UP_SEQ_FEATURE	ACT_SITE:Proton acceptor	28	50	5.19112e-23	BLK, DDR1, CSF1R, FLT3, IGF1R, MAPK9, MAPK8, KDR, PIM1, PIM2, LYN, PDGFRB, PLK4, PDGFRA, SYK, EPHA8, PLK1, BRAF, TYK2, GAK, FGR, CDK6, STK17A, CDK4, BTK, FGFR3, FRK, DDR2	56	861	20532	11.9233	2.1024e-20	1.0512e-20	1.00189e-20
UP_SEQ_FEATURE	TOPO_DOM:Extracellular	27	48.2143	4.83375e-09	DDR1, OPRD1, CSF1R, SLC47A1, ABCB1, FLT3, CHRM4, ADRA1D, ADRB1, HTR2A, ADRA1B, SLC6A2, IGF1R, DPP4, TBXA2R, KDR, DRD4, DRD5, PDGFRB, KCNH2, PDGFRA, EPHA8, ADRA2C, F3, ADRA2A, FGFR3, DDR2	56	2930	20532	3.37862	1.95767e-06	6.52556e-07	6.21942e-07
UP_SEQ_FEATURE	LIPID:S-palmitoyl cysteine	10	17.8571	5.77363e-08	LYN, OPRD1, FGR, ADRA1D, ADRB1, ADRA1B, F3, ADRA2A, DRD4, DRD5	56	283	20532	12.9556	2.33829e-05	5.8458e-06	5.57155e-06
UP_SEQ_FEATURE	TOPO_DOM:Cytoplasmic	28	50	2.65568e-07	DDR1, OPRD1, CSF1R, SLC47A1, ABCB1, FLT3, CHRM4, ADRA1D, ADRB1, HTR2A, ADRA1B, SLC6A2, IGF1R, DPP4, TBXA2R, KDR, DRD4, DRD5, PDGFRB, KCNH2, PDGFRA, EPHA8, ADRA2C, F3, ADRA2A, TBXAS1, FGFR3, DDR2	56	3809	20532	2.6952	0.000107549	2.1511e-05	2.05018e-05
UP_SEQ_FEATURE	DOMAIN:SH2	6	10.7143	9.44923e-06	BLK, LYN, FGR, SYK, BTK, FRK	56	106	20532	20.7534	0.00381964	0.000637823	0.000607901
UP_SEQ_FEATURE	CARBOHYD:N-linked (GlcNAc...) asparagine	27	48.2143	1.61385e-05	DDR1, OPRD1, CSF1R, ABCB1, FLT3, CHRM4, ADRA1D, ADRB1, HTR2A, ADRA1B, SLC6A2, IGF1R, DPP4, TBXA2R, KDR, DRD4, DRD5, PDGFRB, KCNH2, BCHE, PDGFRA, EPHA8, ADRA2C, F3, ADRA2A, FGFR3, DDR2	56	4375	20532	2.26271	0.00651485	0.00093373	0.000889925
UP_SEQ_FEATURE	TRANSMEM:Helical	Name=7	12	21.4286	3.28396e-05	OPRD1, TBXA2R, CHRM4, ADRA1D, ADRB1, HTR2A, ADRA1B, ADRA2C, SLC6A2, ADRA2A, DRD4, DRD5	56	940	20532	4.68055	0.0132122	0.0016625	0.00158451
UP_SEQ_FEATURE	TRANSMEM:Helical	Name=6	12	21.4286	6.42009e-05	OPRD1, TBXA2R, CHRM4, ADRA1D, ADRB1, HTR2A, ADRA1B, ADRA2C, SLC6A2, ADRA2A, DRD4, DRD5	56	1012	20532	4.34754	0.0256671	0.00276652	0.00263673
UP_SEQ_FEATURE	TRANSMEM:Helical	Name=5	12	21.4286	6.83091e-05	OPRD1, TBXA2R, CHRM4, ADRA1D, ADRB1, HTR2A, ADRA1B, ADRA2C, SLC6A2, ADRA2A, DRD4, DRD5	56	1019	20532	4.31768	0.0272869	0.00276652	0.00263673
UP_SEQ_FEATURE	TRANSMEM:Helical	Name=3	12	21.4286	8.13192e-05	OPRD1, TBXA2R, CHRM4, ADRA1D, ADRB1, HTR2A, ADRA1B, ADRA2C, SLC6A2, ADRA2A, DRD4, DRD5	56	1039	20532	4.23457	0.0323991	0.00283617	0.00270312
UP_SEQ_FEATURE	TRANSMEM:Helical	Name=4	12	21.4286	8.41624e-05	OPRD1, TBXA2R, CHRM4, ADRA1D, ADRB1, HTR2A, ADRA1B, ADRA2C, SLC6A2, ADRA2A, DRD4, DRD5	56	1043	20532	4.21833	0.0335128	0.00283617	0.00270312
UP_SEQ_FEATURE	TRANSMEM:Helical	Name=1	12	21.4286	9.72211e-05	OPRD1, TBXA2R, CHRM4, ADRA1D, ADRB1, HTR2A, ADRA1B, ADRA2C, SLC6A2, ADRA2A, DRD4, DRD5	56	1060	20532	4.15067	0.0386113	0.00283617	0.00270312
UP_SEQ_FEATURE	TRANSMEM:Helical	Name=2	12	21.4286	9.80406e-05	OPRD1, TBXA2R, CHRM4, ADRA1D, ADRB1, HTR2A, ADRA1B, ADRA2C, SLC6A2, ADRA2A, DRD4, DRD5	56	1061	20532	4.14676	0.0389303	0.00283617	0.00270312
UP_SEQ_FEATURE	DOMAIN:Ig-like C2-type 3	5	8.92857	0.000395817	PDGFRB, PDGFRA, CSF1R, KDR, FGFR3	56	129	20532	14.211	0.148144	0.0106871	0.0101857
UP_SEQ_FEATURE	DOMAIN:Ig-like C2-type 5	4	7.14286	0.000480382	PDGFRB, PDGFRA, CSF1R, KDR	56	57	20532	25.7293	0.176837	0.0121597	0.0115892
UP_SEQ_FEATURE	DOMAIN:PK_Tyr_Ser-Thr	3	5.35714	0.000933785	CSF1R, KDR, TYK2	56	17	20532	64.7017	0.315016	0.022246	0.0212024
UP_SEQ_FEATURE	DOMAIN:Ig-like C2-type 4	4	7.14286	0.00129149	PDGFRB, PDGFRA, CSF1R, KDR	56	80	20532	18.3321	0.407492	0.0290585	0.0276952
UP_SEQ_FEATURE	TRANSMEM:Helical	26	46.4286	0.0014766	DDR1, OPRD1, CSF1R, SLC47A1, ABCB1, FLT3, CHRM4, ADRA1D, HTR2A, SLC6A2, IGF1R, DPP4, TBXA2R, KDR, KCNN3, PDGFRB, KCNH2, BCHE, PDGFRA, EPHA8, ADRA2C, F3, TBXAS1, DHCR7, FGFR3, DDR2	56	5355	20532	1.78015	0.450346	0.031475	0.0299984
UP_SEQ_FEATURE	DOMAIN:Ig-like C2-type 2	5	8.92857	0.00225031	PDGFRB, PDGFRA, CSF1R, KDR, FGFR3	56	206	20532	8.8991	0.598442	0.0433989	0.0413629
UP_SEQ_FEATURE	DOMAIN:Ig-like C2-type 1	5	8.92857	0.00225031	PDGFRB, PDGFRA, CSF1R, KDR, FGFR3	56	206	20532	8.8991	0.598442	0.0433989	0.0413629
UP_SEQ_FEATURE	DOMAIN:SH3	5	8.92857	0.00271551	BLK, LYN, FGR, BTK, FRK	56	217	20532	8.44799	0.667553	0.04999	0.0476448
UP_SEQ_FEATURE	DOMAIN:G_PROTEIN_RECEP_F1_2	7	12.5	0.00531254	OPRD1, TBXA2R, CHRM4, ADRA1D, HTR2A, ADRA2C, DRD4	56	602	20532	4.26329	0.884365	0.0902888	0.086053
UP_SEQ_FEATURE	SITE:Implicated in catechol agonist binding and receptor activation	2	3.57143	0.00535045	ADRA2C, ADRA2A	56	2	20532	366.643	0.886136	0.0902888	0.086053
UP_SEQ_FEATURE	REPEAT:BIR 1	2	3.57143	0.0106728	XIAP, BIRC3	56	4	20532	183.321	0.987038	0.149051	0.142058
UP_SEQ_FEATURE	SITE:Implicated in ligand binding	2	3.57143	0.0106728	ADRA2C, ADRA2A	56	4	20532	183.321	0.987038	0.149051	0.142058
UP_SEQ_FEATURE	REPEAT:BIR 3	2	3.57143	0.0106728	XIAP, BIRC3	56	4	20532	183.321	0.987038	0.149051	0.142058
UP_SEQ_FEATURE	REPEAT:BIR 2	2	3.57143	0.0106728	XIAP, BIRC3	56	4	20532	183.321	0.987038	0.149051	0.142058
UP_SEQ_FEATURE	DOMAIN:POLO box	2	3.57143	0.0106728	PLK4, PLK1	56	4	20532	183.321	0.987038	0.149051	0.142058
UP_SEQ_FEATURE	MUTAGEN:K->A: Abolishes kinase activity.	2	3.57143	0.0133235	FLT3, DDR2	56	5	20532	146.657	0.995627	0.179867	0.171428
UP_SEQ_FEATURE	MOTIF:TXY	2	3.57143	0.0290817	MAPK9, MAPK8	56	11	20532	66.6623	0.999994	0.379938	0.362114
UP_SEQ_FEATURE	CROSSLNK:Glycyl lysine isopeptide (Lys-Gly) (interchain with G-Cter in ubiquitin)	4	7.14286	0.0303258	PLK1, XIAP, BRAF, IGF1R	56	253	20532	5.79673	0.999996	0.383811	0.365805
UP_SEQ_FEATURE	REGION:Activation loop	2	3.57143	0.0573326	CSF1R, PLK1	56	22	20532	33.3312	1	0.703627	0.670617
UP_SEQ_FEATURE	INTRAMEM:Pore-forming	Name=Segment H5	2	3.57143	0.0674042	KCNH2, KCNN3	56	26	20532	28.2033	1	0.779963	0.743372
UP_SEQ_FEATURE	DOMAIN:F5/8 type C	2	3.57143	0.0674042	DDR1, DDR2	56	26	20532	28.2033	1	0.779963	0.743372
UP_SEQ_FEATURE	LIPID:N-myristoyl glycine	3	5.35714	0.0944892	BLK, LYN, FGR	56	193	20532	5.69911	1	1	0.955446
UP_KW_PTM	KW-0564~Palmitate	10	17.8571	8.406e-06	LYN, OPRD1, FGR, ADRA1D, ADRB1, ADRA1B, F3, ADRA2A, DRD4, DRD5	53	377	14109	7.06121	9.24621e-05	0.000100872	5.8842e-05
UP_KW_PTM	KW-0832~Ubl conjugation	22	39.2857	0.000166622	BLK, LYN, PDGFRB, PLK4, OPRD1, PDGFRA, CSF1R, HSP90AB1, SYK, FLT3, EPHA8, EHMT2, PLK1, XIAP, BRAF, IGF1R, FGR, PIM1, KDR, FGFR3, DRD4, BIRC3	53	2583	14109	2.26735	0.00183131	0.000999729	0.000583175
UP_KW_PTM	KW-0597~Phosphoprotein	43	76.7857	0.00073966	BLK, DDR1, CSF1R, ABCB1, HSP90AB1, FLT3, EHMT2, CHRM4, XIAP, ADRB1, HTR2A, ADRA1B, IGF1R, MAPK9, MAPK8, TBXA2R, KDR, PIM1, KCNN3, PIP4K2C, PIM2, LYN, PDGFRB, KCNH2, PLK4, BCHE, PDGFRA, SYK, EPHA8, PLK1, BRAF, TYK2, ADRA2A, GAK, FGR, CDK6, STK17A, CDK4, BTK, DHCR7, FGFR3, FRK, DDR2	53	8330	14109	1.37418	0.00810624	0.00295864	0.00172587
UP_KW_PTM	KW-0449~Lipoprotein	11	19.6429	0.0017317	BLK, LYN, OPRD1, FGR, ADRA1D, ADRB1, ADRA1B, F3, ADRA2A, DRD4, DRD5	53	922	14109	3.17601	0.0188846	0.00519511	0.00303048
UP_KW_PTM	KW-0325~Glycoprotein	28	50	0.00470491	DDR1, OPRD1, CSF1R, ABCB1, HSP90AB1, FLT3, CHRM4, ADRA1D, ADRB1, HTR2A, ADRA1B, SLC6A2, IGF1R, DPP4, TBXA2R, KDR, DRD4, DRD5, PDGFRB, KCNH2, BCHE, PDGFRA, EPHA8, ADRA2C, F3, ADRA2A, FGFR3, DDR2	53	4734	14109	1.57453	0.0505536	0.0112918	0.00658688
UP_KW_PTM	KW-1015~Disulfide bond	23	41.0714	0.0118644	PDGFRB, DDR1, OPRD1, PDGFRA, BCHE, CSF1R, FLT3, CHRM4, ADRB1, HTR2A, ADRA1B, ADRA2C, SLC6A2, F3, ADRA2A, IGF1R, DPP4, TBXA2R, KDR, FGFR3, DRD4, DRD5, DDR2	53	3804	14109	1.60956	0.123036	0.0237289	0.0138418
UP_KW_PTM	KW-0702~S-nitrosylation	3	5.35714	0.0205786	MAPK8, HSP90AB1, XIAP	53	60	14109	13.3104	0.204453	0.0352776	0.0205786
UP_KW_MOLECULAR_FUNCTION	KW-0829~Tyrosine-protein kinase	18	32.1429	2.5236e-22	BLK, LYN, PDGFRB, DDR1, PDGFRA, CSF1R, SYK, FLT3, EPHA8, BRAF, TYK2, IGF1R, FGR, KDR, BTK, FGFR3, FRK, DDR2	53	113	11719	35.2216	7.82315e-21	7.82315e-21	7.82315e-21
UP_KW_MOLECULAR_FUNCTION	KW-0418~Kinase	29	51.7857	1.9191e-20	BLK, DDR1, CSF1R, FLT3, IGF1R, MAPK9, MAPK8, KDR, PIM1, PIP4K2C, PIM2, LYN, PDGFRB, PLK4, PDGFRA, SYK, EPHA8, PLK1, BRAF, TYK2, GAK, FGR, CDK6, STK17A, CDK4, BTK, FGFR3, FRK, DDR2	53	747	11719	8.58405	5.94922e-19	2.97461e-19	2.97461e-19
UP_KW_MOLECULAR_FUNCTION	KW-0808~Transferase	32	57.1429	1.08108e-11	BLK, DDR1, CSF1R, FLT3, EHMT2, XIAP, IGF1R, MAPK9, MAPK8, KDR, PIM1, PIP4K2C, PIM2, LYN, PDGFRB, PLK4, PDGFRA, SYK, EPHA8, PLK1, BRAF, TYK2, GAK, FGR, CDK6, STK17A, CDK4, BTK, FGFR3, FRK, BIRC3, DDR2	53	2045	11719	3.45996	3.35135e-10	1.11711e-10	1.11711e-10
UP_KW_MOLECULAR_FUNCTION	KW-0675~Receptor	23	41.0714	3.10729e-06	PDGFRB, DDR1, OPRD1, PDGFRA, CSF1R, FLT3, EPHA8, CHRM4, ADRA1D, ADRB1, TYK2, HTR2A, ADRA1B, ADRA2C, ADRA2A, IGF1R, DPP4, TBXA2R, KDR, FGFR3, DRD4, DRD5, DDR2	53	1811	11719	2.80817	9.63216e-05	2.40815e-05	2.40815e-05
UP_KW_MOLECULAR_FUNCTION	KW-0723~Serine/threonine-protein kinase	11	19.6429	7.36335e-06	GAK, PLK4, MAPK9, MAPK8, CDK6, CDK4, STK17A, PLK1, PIM1, BRAF, PIM2	53	394	11719	6.17321	0.000228239	4.56528e-05	4.56528e-05
UP_KW_MOLECULAR_FUNCTION	KW-0297~G-protein coupled receptor	11	19.6429	0.00379572	OPRD1, TBXA2R, CHRM4, ADRA1D, ADRB1, HTR2A, ADRA1B, ADRA2C, ADRA2A, DRD4, DRD5	53	853	11719	2.8514	0.111207	0.0196112	0.0196112
UP_KW_MOLECULAR_FUNCTION	KW-0807~Transducer	11	19.6429	0.00656581	OPRD1, TBXA2R, CHRM4, ADRA1D, ADRB1, HTR2A, ADRA1B, ADRA2C, ADRA2A, DRD4, DRD5	53	922	11719	2.63801	0.18471	0.0290772	0.0290772
UP_KW_LIGAND	KW-0067~ATP-binding	31	55.3571	3.39842e-13	BLK, DDR1, CSF1R, ABCB1, HSP90AB1, FLT3, IGF1R, MAPK9, MAPK8, KDR, PIM1, PIP4K2C, PIM2, LYN, PDGFRB, PLK4, PDGFRA, SYK, EPHA8, PLK1, BRAF, TYK2, GAK, FGR, CDK6, STK17A, CDK4, BTK, FGFR3, FRK, DDR2	41	1436	6833	3.59778	5.43743e-12	5.43747e-12	5.43747e-12
UP_KW_LIGAND	KW-0547~Nucleotide-binding	31	55.3571	3.69857e-10	BLK, DDR1, CSF1R, ABCB1, HSP90AB1, FLT3, IGF1R, MAPK9, MAPK8, KDR, PIM1, PIP4K2C, PIM2, LYN, PDGFRB, PLK4, PDGFRA, SYK, EPHA8, PLK1, BRAF, TYK2, GAK, FGR, CDK6, STK17A, CDK4, BTK, FGFR3, FRK, DDR2	41	1856	6833	2.78363	5.91772e-09	2.95886e-09	2.95886e-09
UP_KW_DOMAIN	KW-0727~SH2 domain	7	12.5	6.29753e-07	BLK, LYN, FGR, SYK, BTK, TYK2, FRK	43	108	14486	21.8351	6.92726e-06	6.92728e-06	6.92728e-06
UP_KW_DOMAIN	KW-1133~Transmembrane helix	31	55.3571	3.96771e-05	DDR1, OPRD1, CSF1R, SLC47A1, ABCB1, FLT3, CHRM4, ADRA1D, ADRB1, HTR2A, ADRA1B, SLC6A2, IGF1R, DPP4, TBXA2R, KDR, KCNN3, DRD4, DRD5, PDGFRB, KCNH2, BCHE, PDGFRA, EPHA8, ADRA2C, F3, ADRA2A, TBXAS1, DHCR7, FGFR3, DDR2	43	5819	14486	1.79471	0.000436361	0.000192521	0.000192521
UP_KW_DOMAIN	KW-0812~Transmembrane	31	55.3571	5.25058e-05	DDR1, OPRD1, CSF1R, SLC47A1, ABCB1, FLT3, CHRM4, ADRA1D, ADRB1, HTR2A, ADRA1B, SLC6A2, IGF1R, DPP4, TBXA2R, KDR, KCNN3, DRD4, DRD5, PDGFRB, KCNH2, BCHE, PDGFRA, EPHA8, ADRA2C, F3, ADRA2A, TBXAS1, DHCR7, FGFR3, DDR2	43	5892	14486	1.77247	0.000577412	0.000192521	0.000192521
UP_KW_DOMAIN	KW-0728~SH3 domain	5	8.92857	0.00399486	BLK, LYN, FGR, BTK, FRK	43	225	14486	7.4863	0.0430761	0.0109859	0.0109859
UP_KW_DOMAIN	KW-0393~Immunoglobulin domain	6	10.7143	0.0646223	PDGFRB, PDGFRA, CSF1R, FLT3, KDR, FGFR3	43	751	14486	2.69148	0.520424	0.142169	0.142169
UP_KW_DISEASE	KW-0656~Proto-oncogene	9	16.0714	3.22073e-05	LYN, PDGFRB, FGR, PDGFRA, CSF1R, FLT3, PIM1, BRAF, PIM2	27	232	4472	6.42529	0.000515192	0.000515317	0.000515317
UP_KW_CELLULAR_COMPONENT	KW-1003~Cell membrane	33	58.9286	4.05391e-10	BLK, DDR1, OPRD1, CSF1R, SLC47A1, ABCB1, HSP90AB1, CHRM4, ADRA1D, ADRB1, HTR2A, ADRA1B, SLC6A2, IGF1R, DPP4, TBXA2R, KDR, PIM1, DRD4, DRD5, LYN, PDGFRB, KCNH2, PDGFRA, SYK, EPHA8, BRAF, ADRA2C, ADRA2A, FGR, BTK, FGFR3, DDR2	52	3871	17641	2.89208	8.10782e-09	8.10782e-09	8.10782e-09
UP_KW_CELLULAR_COMPONENT	KW-0472~Membrane	40	71.4286	1.32353e-05	BLK, DDR1, OPRD1, CSF1R, SLC47A1, ABCB1, HSP90AB1, FLT3, CHRM4, ADRA1D, ADRB1, HTR2A, ADRA1B, SLC6A2, IGF1R, DPP4, TBXA2R, KDR, PIM1, KCNN3, DRD4, DRD5, LYN, PDGFRB, KCNH2, BCHE, PDGFRA, SYK, EPHA8, BRAF, ADRA2C, F3, ADRA2A, FGR, CDK4, TBXAS1, BTK, DHCR7, FGFR3, DDR2	52	8226	17641	1.64965	0.000264673	0.000132353	0.000132353
UP_KW_BIOLOGICAL_PROCESS	KW-0945~Host-virus interaction	8	14.2857	0.00477787	LYN, DPP4, PDGFRA, SYK, FLT3, KDR, HTR2A, IGF1R	38	651	11229	3.63134	0.190007	0.178545	0.178545
UP_KW_BIOLOGICAL_PROCESS	KW-0053~Apoptosis	7	12.5	0.00811567	STK17A, BTK, PIM1, XIAP, PIM2, FGFR3, BIRC3	38	544	11229	3.80239	0.301309	0.178545	0.178545
UP_KW_BIOLOGICAL_PROCESS	KW-0399~Innate immunity	5	8.92857	0.0396209	LYN, FGR, CSF1R, SYK, BTK	38	394	11229	3.75	0.831158	0.581106	0.581106
UP_KW_BIOLOGICAL_PROCESS	KW-0131~Cell cycle	6	10.7143	0.070805	GAK, CDK6, CDK4, PLK1, PIM1, PIM2	38	681	11229	2.60352	0.96049	0.758411	0.758411
UP_KW_BIOLOGICAL_PROCESS	KW-0090~Biological rhythms	3	5.35714	0.086183	MAPK9, MAPK8, DRD4	38	149	11229	5.94966	0.981041	0.758411	0.758411
SMART	SM00219:TyrKc	18	32.1429	1.31659e-24	BLK, LYN, PDGFRB, DDR1, PDGFRA, CSF1R, SYK, FLT3, EPHA8, BRAF, TYK2, IGF1R, FGR, KDR, BTK, FGFR3, FRK, DDR2	46	89	10379	45.6331	4.21307e-23	4.21307e-23	3.68644e-23
SMART	SM01381:SM01381	10	17.8571	2.12426e-09	OPRD1, CHRM4, ADRA1D, ADRB1, HTR2A, ADRA1B, ADRA2C, ADRA2A, DRD4, DRD5	46	123	10379	18.3439	6.79763e-08	3.39881e-08	2.97396e-08
SMART	SM00220:S_TKc	11	19.6429	2.7168e-06	GAK, MAPK9, PDGFRA, MAPK8, CDK6, CDK4, STK17A, PLK1, PIM1, BRAF, PIM2	46	365	10379	6.79982	8.6934e-05	2.89792e-05	2.53568e-05
SMART	SM00252:SH2	7	12.5	5.1944e-06	BLK, LYN, FGR, SYK, BTK, TYK2, FRK	46	104	10379	15.1867	0.000166207	4.15552e-05	3.63608e-05
SMART	SM00326:SH3	5	8.92857	0.0124939	BLK, LYN, FGR, BTK, FRK	46	209	10379	5.39786	0.331236	0.0799611	0.069966
SMART	SM00408:IGc2	5	8.92857	0.0238095	PDGFRB, PDGFRA, CSF1R, KDR, FGFR3	46	254	10379	4.44154	0.537506	0.126984	0.111111
SMART	SM00238:BIR	2	3.57143	0.034175	XIAP, BIRC3	46	8	10379	56.4076	0.671337	0.156228	0.1367
SMART	SM00231:FA58C	2	3.57143	0.0991337	DDR1, DDR2	46	24	10379	18.8025	0.96459	0.396535	0.346968
PIR_SUPERFAMILY	PIRSF037993:proto-oncogene serine/threonine-protein kinase Pim-1	2	3.57143	0.0184869	PIM1, PIM2	12	3	1775	98.6111	0.185564	0.203356	0.203356
OMIM_DISEASE	114500~Colorectal cancer, somatic	2	3.57143	0.0814812	BRAF, FGFR3	30	17	5823	22.8353	0.997605	1	1
KEGG_PATHWAY	hsa05200:Pathways in cancer	16	28.5714	6.76588e-08	PDGFRB, PDGFRA, CSF1R, HSP90AB1, FLT3, XIAP, BRAF, IGF1R, MAPK9, MAPK8, CDK6, CDK4, PIM1, PIM2, FGFR3, BIRC3	46	531	8205	5.3746	1.14343e-05	1.14343e-05	8.99862e-06
KEGG_PATHWAY	hsa04020:Calcium signaling pathway	11	19.6429	4.93094e-07	PDGFRB, PDGFRA, TBXA2R, PDE1A, KDR, ADRA1D, ADRB1, HTR2A, ADRA1B, FGFR3, DRD5	46	240	8205	8.17527	8.33294e-05	4.16664e-05	3.27907e-05
KEGG_PATHWAY	hsa04510:Focal adhesion	9	16.0714	1.11658e-05	PDGFRB, MAPK9, PDGFRA, MAPK8, KDR, XIAP, BRAF, IGF1R, BIRC3	46	201	8205	7.9867	0.00188524	0.000629004	0.000495015
KEGG_PATHWAY	hsa04151:PI3K-Akt signaling pathway	11	19.6429	1.62484e-05	PDGFRB, PDGFRA, CSF1R, CDK6, HSP90AB1, SYK, FLT3, CDK4, KDR, FGFR3, IGF1R	46	354	8205	5.54256	0.00274224	0.000686495	0.000540259
KEGG_PATHWAY	hsa04080:Neuroactive ligand-receptor interaction	11	19.6429	2.22268e-05	OPRD1, TBXA2R, CHRM4, ADRA1D, ADRB1, HTR2A, ADRA1B, ADRA2C, ADRA2A, DRD4, DRD5	46	367	8205	5.34623	0.00374933	0.000689999	0.000543017
KEGG_PATHWAY	hsa04010:MAPK signaling pathway	10	17.8571	2.4497e-05	PDGFRB, MAPK9, PDGFRA, CSF1R, MAPK8, FLT3, KDR, BRAF, FGFR3, IGF1R	46	294	8205	6.06699	0.00413149	0.000689999	0.000543017
KEGG_PATHWAY	hsa04014:Ras signaling pathway	9	16.0714	3.57259e-05	PDGFRB, MAPK9, PDGFRA, CSF1R, MAPK8, FLT3, KDR, FGFR3, IGF1R	46	236	8205	6.80223	0.0060196	0.000862526	0.000678793
KEGG_PATHWAY	hsa05218:Melanoma	6	10.7143	4.2044e-05	PDGFRB, PDGFRA, CDK6, CDK4, BRAF, IGF1R	46	72	8205	14.8641	0.0070804	0.000888179	0.000698981
KEGG_PATHWAY	hsa05214:Glioma	6	10.7143	5.12345e-05	PDGFRB, PDGFRA, CDK6, CDK4, BRAF, IGF1R	46	75	8205	14.2696	0.00862148	0.000962071	0.000757133
KEGG_PATHWAY	hsa01521:EGFR tyrosine kinase inhibitor resistance	6	10.7143	6.58227e-05	PDGFRB, PDGFRA, KDR, BRAF, FGFR3, IGF1R	46	79	8205	13.5471	0.0110628	0.0011124	0.000875442
KEGG_PATHWAY	hsa05169:Epstein-Barr virus infection	8	14.2857	0.00010133	LYN, MAPK9, MAPK8, CDK6, SYK, CDK4, BTK, TYK2	46	202	8205	7.06414	0.0169797	0.00155679	0.00122517
KEGG_PATHWAY	hsa04914:Progesterone-mediated oocyte maturation	6	10.7143	0.000221537	MAPK9, MAPK8, HSP90AB1, PLK1, BRAF, IGF1R	46	102	8205	10.4923	0.0367516	0.00311998	0.00245537
KEGG_PATHWAY	hsa05221:Acute myeloid leukemia	5	8.92857	0.000470411	CSF1R, FLT3, PIM1, BRAF, PIM2	46	67	8205	13.3112	0.0764388	0.00600942	0.00472931
KEGG_PATHWAY	hsa04664:Fc epsilon RI signaling pathway	5	8.92857	0.000497822	LYN, MAPK9, MAPK8, SYK, BTK	46	68	8205	13.1154	0.0807093	0.00600942	0.00472931
KEGG_PATHWAY	hsa05167:Kaposi sarcoma-associated herpesvirus infection	7	12.5	0.000611049	LYN, MAPK9, MAPK8, CDK6, SYK, CDK4, TYK2	46	194	8205	6.43602	0.0981426	0.00660556	0.00519846
KEGG_PATHWAY	hsa04380:Osteoclast differentiation	6	10.7143	0.000633121	MAPK9, CSF1R, MAPK8, SYK, BTK, TYK2	46	128	8205	8.36107	0.101502	0.00660556	0.00519846
KEGG_PATHWAY	hsa04215:Apoptosis - multiple species	4	7.14286	0.000684205	MAPK9, MAPK8, XIAP, BIRC3	46	32	8205	22.2962	0.109231	0.00660556	0.00519846
KEGG_PATHWAY	hsa04068:FoxO signaling pathway	6	10.7143	0.000703551	PLK4, MAPK9, MAPK8, PLK1, BRAF, IGF1R	46	131	8205	8.1696	0.112141	0.00660556	0.00519846
KEGG_PATHWAY	hsa05212:Pancreatic cancer	5	8.92857	0.00075964	MAPK9, MAPK8, CDK6, CDK4, BRAF	46	76	8205	11.7348	0.120523	0.0067568	0.00531748
KEGG_PATHWAY	hsa04015:Rap1 signaling pathway	7	12.5	0.000926261	PDGFRB, PDGFRA, CSF1R, KDR, BRAF, FGFR3, IGF1R	46	210	8205	5.94565	0.144963	0.0078269	0.00615963
KEGG_PATHWAY	hsa04217:Necroptosis	6	10.7143	0.00167691	MAPK9, MAPK8, HSP90AB1, XIAP, TYK2, BIRC3	46	159	8205	6.73093	0.246959	0.0134951	0.0106204
KEGG_PATHWAY	hsa05215:Prostate cancer	5	8.92857	0.00188689	PDGFRB, PDGFRA, HSP90AB1, BRAF, IGF1R	46	97	8205	9.19431	0.27326	0.0142642	0.0112257
KEGG_PATHWAY	hsa01522:Endocrine resistance	5	8.92857	0.00195937	MAPK9, MAPK8, CDK4, BRAF, IGF1R	46	98	8205	9.10049	0.282124	0.0142642	0.0112257
KEGG_PATHWAY	hsa04022:cGMP-PKG signaling pathway	6	10.7143	0.00208132	OPRD1, ADRA1D, ADRB1, ADRA1B, ADRA2C, ADRA2A	46	167	8205	6.40849	0.296797	0.0142642	0.0112257
KEGG_PATHWAY	hsa04933:AGE-RAGE signaling pathway in diabetic complications	5	8.92857	0.00211009	MAPK9, MAPK8, CDK4, PIM1, F3	46	100	8205	8.91848	0.300215	0.0142642	0.0112257
KEGG_PATHWAY	hsa04064:NF-kappa B signaling pathway	5	8.92857	0.00243529	LYN, SYK, BTK, XIAP, BIRC3	46	104	8205	8.57546	0.33772	0.0158294	0.0124575
KEGG_PATHWAY	hsa04621:NOD-like receptor signaling pathway	6	10.7143	0.00317208	MAPK9, MAPK8, HSP90AB1, XIAP, TYK2, BIRC3	46	184	8205	5.8164	0.415462	0.0192325	0.0151356
KEGG_PATHWAY	hsa05145:Toxoplasmosis	5	8.92857	0.00318645	MAPK9, MAPK8, XIAP, TYK2, BIRC3	46	112	8205	7.96293	0.416884	0.0192325	0.0151356
KEGG_PATHWAY	hsa04611:Platelet activation	5	8.92857	0.00458901	LYN, SYK, TBXA2R, TBXAS1, BTK	46	124	8205	7.19232	0.540367	0.0267428	0.0210461
KEGG_PATHWAY	hsa05230:Central carbon metabolism in cancer	4	7.14286	0.0065315	PDGFRB, PDGFRA, FLT3, FGFR3	46	70	8205	10.1925	0.669598	0.0367941	0.0289563
KEGG_PATHWAY	hsa05162:Measles	5	8.92857	0.0068637	MAPK9, MAPK8, CDK6, CDK4, TYK2	46	139	8205	6.41617	0.687754	0.0374182	0.0294475
KEGG_PATHWAY	hsa04810:Regulation of actin cytoskeleton	6	10.7143	0.00797939	PDGFRB, PDGFRA, CHRM4, BRAF, PIP4K2C, FGFR3	46	229	8205	4.67344	0.741776	0.0421412	0.0331643
KEGG_PATHWAY	hsa04540:Gap junction	4	7.14286	0.0122284	PDGFRB, PDGFRA, ADRB1, HTR2A	46	88	8205	8.10771	0.874986	0.062624	0.049284
KEGG_PATHWAY	hsa05222:Small cell lung cancer	4	7.14286	0.0137834	CDK6, CDK4, XIAP, BIRC3	46	92	8205	7.7552	0.90421	0.0685115	0.0539174
KEGG_PATHWAY	hsa05231:Choline metabolism in cancer	4	7.14286	0.0163188	PDGFRB, MAPK9, PDGFRA, MAPK8	46	98	8205	7.28039	0.938	0.0787963	0.0620113
KEGG_PATHWAY	hsa05219:Bladder cancer	3	5.35714	0.021061	CDK4, BRAF, FGFR3	46	41	8205	13.0514	0.972603	0.0963381	0.0758164
KEGG_PATHWAY	hsa04659:Th17 cell differentiation	4	7.14286	0.0210918	MAPK9, MAPK8, HSP90AB1, TYK2	46	108	8205	6.60628	0.972748	0.0963381	0.0758164
KEGG_PATHWAY	hsa05206:MicroRNAs in cancer	6	10.7143	0.026458	PDGFRB, PDGFRA, ABCB1, CDK6, PIM1, FGFR3	46	310	8205	3.45231	0.989237	0.117669	0.0926031
KEGG_PATHWAY	hsa04024:cAMP signaling pathway	5	8.92857	0.0322519	MAPK9, MAPK8, BRAF, ADRB1, DRD5	46	221	8205	4.03551	0.996075	0.139758	0.109987
KEGG_PATHWAY	hsa04728:Dopaminergic synapse	4	7.14286	0.0353606	MAPK9, MAPK8, DRD4, DRD5	46	132	8205	5.40514	0.997721	0.149398	0.117574
KEGG_PATHWAY	hsa04210:Apoptosis	4	7.14286	0.0381225	MAPK9, MAPK8, XIAP, BIRC3	46	136	8205	5.24616	0.998596	0.157139	0.123666
KEGG_PATHWAY	hsa05418:Fluid shear stress and atherosclerosis	4	7.14286	0.040265	MAPK9, MAPK8, HSP90AB1, KDR	46	139	8205	5.13294	0.999037	0.162019	0.127506
KEGG_PATHWAY	hsa04730:Long-term depression	3	5.35714	0.0425843	LYN, BRAF, IGF1R	46	60	8205	8.91848	0.99936	0.167366	0.131714
KEGG_PATHWAY	hsa05224:Breast cancer	4	7.14286	0.0462726	CDK6, CDK4, BRAF, IGF1R	46	147	8205	4.85359	0.999667	0.177729	0.13987
KEGG_PATHWAY	hsa05160:Hepatitis C	4	7.14286	0.0543737	CDK6, CDK4, BRAF, TYK2	46	157	8205	4.54445	0.999921	0.204204	0.160705
KEGG_PATHWAY	hsa05120:Epithelial cell signaling in Helicobacter pylori infection	3	5.35714	0.0561479	LYN, MAPK9, MAPK8	46	70	8205	7.64441	0.999943	0.206283	0.162341
KEGG_PATHWAY	hsa05161:Hepatitis B	4	7.14286	0.0586653	MAPK9, MAPK8, BRAF, TYK2	46	162	8205	4.40419	0.999963	0.207806	0.16354
KEGG_PATHWAY	hsa05223:Non-small cell lung cancer	3	5.35714	0.0590218	CDK6, CDK4, BRAF	46	72	8205	7.43207	0.999966	0.207806	0.16354
KEGG_PATHWAY	hsa04630:JAK-STAT signaling pathway	4	7.14286	0.0622117	PDGFRB, PDGFRA, PIM1, TYK2	46	166	8205	4.29806	0.999981	0.214567	0.16886
KEGG_PATHWAY	hsa05225:Hepatocellular carcinoma	4	7.14286	0.0640221	CDK6, CDK4, BRAF, IGF1R	46	168	8205	4.24689	0.999986	0.215125	0.169299
KEGG_PATHWAY	hsa05220:Chronic myeloid leukemia	3	5.35714	0.0649192	CDK6, CDK4, BRAF	46	76	8205	7.0409	0.999988	0.215125	0.169299
KEGG_PATHWAY	hsa04662:B cell receptor signaling pathway	3	5.35714	0.0741192	LYN, SYK, BTK	46	82	8205	6.52572	0.999998	0.240887	0.189574
KEGG_PATHWAY	hsa04012:ErbB signaling pathway	3	5.35714	0.0788686	MAPK9, MAPK8, BRAF	46	85	8205	6.2954	0.999999	0.251487	0.197916
KEGG_PATHWAY	hsa05210:Colorectal cancer	3	5.35714	0.0804728	MAPK9, MAPK8, BRAF	46	86	8205	6.22219	0.999999	0.25185	0.198202
KEGG_PATHWAY	hsa05202:Transcriptional misregulation in cancer	4	7.14286	0.088657	CSF1R, FLT3, IGF1R, BIRC3	46	193	8205	3.69678	1	0.267757	0.21072
KEGG_PATHWAY	hsa04658:Th1 and Th2 cell differentiation	3	5.35714	0.0903086	MAPK9, MAPK8, TYK2	46	92	8205	5.8164	1	0.267757	0.21072
KEGG_PATHWAY	hsa04970:Salivary secretion	3	5.35714	0.0903086	ADRA1D, ADRB1, ADRA1B	46	92	8205	5.8164	1	0.267757	0.21072
KEGG_PATHWAY	hsa04657:IL-17 signaling pathway	3	5.35714	0.0936638	MAPK9, MAPK8, HSP90AB1	46	94	8205	5.69265	1	0.272917	0.214781
INTERPRO	IPR000719:Protein kinase, catalytic domain	28	50	1.82067e-28	BLK, DDR1, CSF1R, FLT3, IGF1R, MAPK9, MAPK8, KDR, PIM1, PIM2, LYN, PDGFRB, PLK4, PDGFRA, SYK, EPHA8, PLK1, BRAF, TYK2, GAK, FGR, CDK6, STK17A, CDK4, BTK, FGFR3, FRK, DDR2	56	502	19176	19.0996	2.38508e-26	2.38508e-26	2.05736e-26
INTERPRO	IPR011009:Protein kinase-like domain	28	50	1.83395e-27	BLK, DDR1, CSF1R, FLT3, IGF1R, MAPK9, MAPK8, KDR, PIM1, PIM2, LYN, PDGFRB, PLK4, PDGFRA, SYK, EPHA8, PLK1, BRAF, TYK2, GAK, FGR, CDK6, STK17A, CDK4, BTK, FGFR3, FRK, DDR2	56	547	19176	17.5283	2.40247e-25	1.0938e-25	9.43506e-26
INTERPRO	IPR020635:Tyrosine-protein kinase, catalytic domain	18	32.1429	2.50488e-27	BLK, LYN, PDGFRB, DDR1, PDGFRA, CSF1R, SYK, FLT3, EPHA8, BRAF, TYK2, IGF1R, FGR, KDR, BTK, FGFR3, FRK, DDR2	56	89	19176	69.2552	3.2814e-25	1.0938e-25	9.43506e-26
INTERPRO	IPR008266:Tyrosine-protein kinase, active site	17	30.3571	1.05383e-24	LYN, PDGFRB, DDR1, PLK4, PDGFRA, CSF1R, SYK, FLT3, EPHA8, TYK2, IGF1R, FGR, KDR, BTK, FGFR3, FRK, DDR2	56	96	19176	60.6384	1.38052e-22	3.45129e-23	2.97707e-23
INTERPRO	IPR001245:Serine-threonine/tyrosine-protein kinase catalytic domain	18	32.1429	2.21043e-23	BLK, LYN, PDGFRB, DDR1, PDGFRA, CSF1R, SYK, FLT3, EPHA8, BRAF, TYK2, IGF1R, FGR, KDR, BTK, FGFR3, FRK, DDR2	56	147	19176	41.93	2.89567e-21	5.02301e-22	4.33283e-22
INTERPRO	IPR017441:Protein kinase, ATP binding site	23	41.0714	2.30062e-23	BLK, LYN, PDGFRB, PLK4, PDGFRA, CSF1R, SYK, FLT3, EPHA8, PLK1, BRAF, TYK2, IGF1R, FGR, CDK6, STK17A, CDK4, PIM1, KDR, BTK, PIM2, FGFR3, FRK	56	390	19176	20.1945	3.01381e-21	5.02301e-22	4.33283e-22
INTERPRO	IPR001824:Tyrosine-protein kinase, receptor class III, conserved site	5	8.92857	7.54891e-09	PDGFRB, PDGFRA, CSF1R, FLT3, KDR	56	9	19176	190.238	9.88907e-07	1.23613e-07	1.06628e-07
INTERPRO	IPR002233:Adrenergic receptor	5	8.92857	7.54891e-09	ADRA1D, ADRB1, ADRA1B, ADRA2C, ADRA2A	56	9	19176	190.238	9.88907e-07	1.23613e-07	1.06628e-07
INTERPRO	IPR008271:Serine/threonine-protein kinase, active site	10	17.8571	2.61345e-07	GAK, MAPK9, MAPK8, CDK6, CDK4, STK17A, PLK1, PIM1, BRAF, PIM2	56	316	19176	10.8363	3.42356e-05	3.80402e-06	3.28133e-06
INTERPRO	IPR000980:SH2 domain	7	12.5	7.16303e-07	BLK, LYN, FGR, SYK, BTK, TYK2, FRK	56	110	19176	21.7909	9.38313e-05	9.38357e-06	8.09422e-06
INTERPRO	IPR000276:G protein-coupled receptor, rhodopsin-like	11	19.6429	3.99015e-05	OPRD1, TBXA2R, CHRM4, ADRA1D, ADRB1, HTR2A, ADRA1B, ADRA2C, ADRA2A, DRD4, DRD5	56	736	19176	5.11782	0.00521356	0.000475191	0.000409897
INTERPRO	IPR017452:GPCR, rhodopsin-like, 7TM	11	19.6429	4.83806e-05	OPRD1, TBXA2R, CHRM4, ADRA1D, ADRB1, HTR2A, ADRA1B, ADRA2C, ADRA2A, DRD4, DRD5	56	753	19176	5.00228	0.00631797	0.000528155	0.000455584
INTERPRO	IPR013151:Immunoglobulin	5	8.92857	0.000201173	PDGFRB, PDGFRA, CSF1R, FLT3, KDR	56	101	19176	16.9519	0.026012	0.0020272	0.00174866
INTERPRO	IPR002011:Tyrosine-protein kinase, receptor class II, conserved site	3	5.35714	0.00043694	DDR1, IGF1R, DDR2	56	11	19176	93.3896	0.0556436	0.00408851	0.00352673
INTERPRO	IPR001452:Src homology-3 domain	5	8.92857	0.00426115	BLK, LYN, FGR, BTK, FRK	56	230	19176	7.4441	0.42845	0.0372141	0.0321007
INTERPRO	IPR003598:Immunoglobulin subtype 2	5	8.92857	0.00604092	PDGFRB, PDGFRA, CSF1R, KDR, FGFR3	56	254	19176	6.74072	0.547859	0.04946	0.042664
INTERPRO	IPR013098:Immunoglobulin I-set	4	7.14286	0.00757454	PDGFRB, PDGFRA, KDR, FGFR3	56	140	19176	9.78367	0.630662	0.0583685	0.0503484
INTERPRO	IPR008351:Mitogen-activated protein (MAP) kinase, JNK	2	3.57143	0.0085803	MAPK9, MAPK8	56	3	19176	228.286	0.676601	0.0591589	0.0510302
INTERPRO	IPR017348:Proto-oncogene serine/threonine-protein kinase Pim-1	2	3.57143	0.0085803	PIM1, PIM2	56	3	19176	228.286	0.676601	0.0591589	0.0510302
INTERPRO	IPR000959:POLO box duplicated domain	2	3.57143	0.0114243	PLK4, PLK1	56	4	19176	171.214	0.778027	0.0748292	0.0645473
INTERPRO	IPR013783:Immunoglobulin-like fold	9	16.0714	0.0128211	PDGFRB, PDGFRA, CSF1R, FLT3, EPHA8, KDR, FGFR3, F3, IGF1R	56	1103	19176	2.79407	0.815559	0.0799793	0.0689898
INTERPRO	IPR000929:Dopamine receptor family	2	3.57143	0.0142603	DRD4, DRD5	56	5	19176	136.971	0.847646	0.0849136	0.0732461
INTERPRO	IPR001370:Baculoviral inhibition of apoptosis protein repeat	2	3.57143	0.0227204	XIAP, BIRC3	56	8	19176	85.6071	0.950743	0.129408	0.111626
INTERPRO	IPR008979:Galactose-binding domain-like	3	5.35714	0.0269774	DDR1, EPHA8, DDR2	56	89	19176	11.5425	0.972196	0.147252	0.127019
INTERPRO	IPR003527:Mitogen-activated protein (MAP) kinase, conserved site	2	3.57143	0.0338898	MAPK9, MAPK8	56	12	19176	57.0714	0.989073	0.177583	0.153182
INTERPRO	IPR003599:Immunoglobulin subtype	5	8.92857	0.0606712	PDGFRB, PDGFRA, CSF1R, KDR, FGFR3	56	517	19176	3.31169	0.999725	0.305689	0.263686
INTERPRO	IPR007110:Immunoglobulin-like domain	6	10.7143	0.0670157	PDGFRB, PDGFRA, CSF1R, FLT3, KDR, FGFR3	56	763	19176	2.69275	0.999887	0.32515	0.280473
INTERPRO	IPR000421:Coagulation factor 5/8 C-terminal type domain	2	3.57143	0.0799777	DDR1, DDR2	56	29	19176	23.6158	0.999982	0.374181	0.322767
GOTERM_MF_DIRECT	GO:0004714~transmembrane receptor protein tyrosine kinase activity	17	30.3571	3.31524e-23	BLK, LYN, PDGFRB, DDR1, PDGFRA, CSF1R, SYK, FLT3, EPHA8, TYK2, IGF1R, FGR, KDR, BTK, FGFR3, FRK, DDR2	56	116	18908	49.4821	7.69135e-21	7.69135e-21	7.06145e-21
GOTERM_MF_DIRECT	GO:0005524~ATP binding	31	55.3571	6.37262e-19	BLK, DDR1, CSF1R, ABCB1, HSP90AB1, FLT3, IGF1R, MAPK9, MAPK8, KDR, PIM1, PIP4K2C, PIM2, LYN, PDGFRB, PLK4, PDGFRA, SYK, EPHA8, PLK1, BRAF, TYK2, GAK, FGR, CDK6, STK17A, CDK4, BTK, FGFR3, FRK, DDR2	56	1541	18908	6.7923	1.47845e-16	7.39224e-17	6.78684e-17
GOTERM_MF_DIRECT	GO:0004713~protein tyrosine kinase activity	14	25	7.05923e-18	BLK, LYN, PDGFRB, CSF1R, SYK, FLT3, BRAF, TYK2, IGF1R, FGR, KDR, BTK, FGFR3, FRK	56	113	18908	41.8319	1.63774e-15	5.45914e-16	5.01206e-16
GOTERM_MF_DIRECT	GO:0004715~non-membrane spanning protein tyrosine kinase activity	7	12.5	3.91739e-09	BLK, LYN, FGR, SYK, BTK, TYK2, FRK	56	46	18908	51.3804	9.08833e-07	2.27208e-07	2.08601e-07
GOTERM_MF_DIRECT	GO:0004674~protein serine/threonine kinase activity	11	19.6429	1.66621e-07	GAK, PLK4, MAPK9, MAPK8, SYK, CDK4, STK17A, PLK1, PIM1, BRAF, PIM2	56	392	18908	9.47467	3.86553e-05	7.73121e-06	7.09805e-06
GOTERM_MF_DIRECT	GO:0004672~protein kinase activity	10	17.8571	1.33829e-06	GAK, MAPK9, PDGFRA, SYK, CDK4, STK17A, PLK1, BRAF, PIM2, TYK2	56	379	18908	8.90878	0.000310435	5.17471e-05	4.75092e-05
GOTERM_MF_DIRECT	GO:0019838~growth factor binding	5	8.92857	3.93993e-06	PDGFRB, PDGFRA, FLT3, EPHA8, KDR	56	37	18908	45.6274	0.000913649	0.000130581	0.000119887
GOTERM_MF_DIRECT	GO:0042802~identical protein binding	16	28.5714	8.24297e-05	KCNH2, PLK4, BCHE, HSP90AB1, PLK1, XIAP, BRAF, ADRA1D, HTR2A, IGF1R, DPP4, KDR, BTK, PIP4K2C, FGFR3, DRD4	56	1722	18908	3.13722	0.0189428	0.00239046	0.00219469
GOTERM_MF_DIRECT	GO:0038085~vascular endothelial growth factor binding	3	5.35714	0.000123689	PDGFRB, PDGFRA, KDR	56	6	18908	168.821	0.0282897	0.00287647	0.00264089
GOTERM_MF_DIRECT	GO:0005515~protein binding	50	89.2857	0.000123986	DDR1, HSP90AB1, FLT3, EHMT2, ADRA1D, HTR2A, ADRA1B, SLC6A2, IGF1R, PIM1, KDR, PIM2, PIP4K2C, PDGFRB, KCNH2, PDGFRA, SYK, TYK2, ADRA2C, F3, ADRA2A, GAK, FGR, BTK, DDR2, BIRC3, BLK, OPRD1, CSF1R, SLC47A1, ABCB1, XIAP, ADRB1, DPP4, MAPK9, MAPK8, TBXA2R, RBBP9, DRD4, DRD5, LYN, PLK4, BCHE, PLK1, BRAF, CDK6, CDK4, DHCR7, FGFR3, FRK	56	12619	18908	1.33784	0.0283566	0.00287647	0.00264089
GOTERM_MF_DIRECT	GO:0051379~epinephrine binding	3	5.35714	0.000172841	ADRA2C, ADRA2A, DRD4	56	7	18908	144.704	0.0393091	0.00364538	0.00334683
GOTERM_MF_DIRECT	GO:0005021~vascular endothelial growth factor-activated receptor activity	3	5.35714	0.000230025	PDGFRA, FLT3, KDR	56	8	18908	126.616	0.0519726	0.00444714	0.00408294
GOTERM_MF_DIRECT	GO:0016301~kinase activity	6	10.7143	0.000499243	LYN, GAK, FGR, MAPK9, CDK4, BTK	56	226	18908	8.96397	0.109394	0.00890957	0.00817991
GOTERM_MF_DIRECT	GO:0005161~platelet-derived growth factor receptor binding	3	5.35714	0.00085139	LYN, PDGFRB, PDGFRA	56	15	18908	67.5286	0.179307	0.0141087	0.0129533
GOTERM_MF_DIRECT	GO:0005102~receptor binding	7	12.5	0.0010035	BLK, LYN, PDGFRB, DPP4, FGR, SYK, FRK	56	397	18908	5.9534	0.207789	0.0155207	0.0142496
GOTERM_MF_DIRECT	GO:0097110~scaffold protein binding	4	7.14286	0.00111064	LYN, KCNH2, SYK, BRAF	56	70	18908	19.2939	0.227259	0.0161043	0.0147854
GOTERM_MF_DIRECT	GO:0030332~cyclin binding	3	5.35714	0.00414011	GAK, CDK6, CDK4	56	33	18908	30.6948	0.618063	0.0565003	0.0518731
GOTERM_MF_DIRECT	GO:0004993~G-protein coupled serotonin receptor activity	3	5.35714	0.00439069	CHRM4, HTR2A, DRD4	56	34	18908	29.792	0.639723	0.0565911	0.0519565
GOTERM_MF_DIRECT	GO:0044877~macromolecular complex binding	6	10.7143	0.00703276	PDGFRA, FLT3, CDK4, BRAF, HTR2A, BIRC3	56	415	18908	4.88158	0.805508	0.0858737	0.078841
GOTERM_MF_DIRECT	GO:0004938~alpha2-adrenergic receptor activity	2	3.57143	0.00870156	ADRA2C, ADRA2A	56	3	18908	225.095	0.868349	0.0877723	0.0805841
GOTERM_MF_DIRECT	GO:0038062~protein tyrosine kinase collagen receptor activity	2	3.57143	0.00870156	DDR1, DDR2	56	3	18908	225.095	0.868349	0.0877723	0.0805841
GOTERM_MF_DIRECT	GO:0004705~JUN kinase activity	2	3.57143	0.00870156	MAPK9, MAPK8	56	3	18908	225.095	0.868349	0.0877723	0.0805841
GOTERM_MF_DIRECT	GO:0004937~alpha1-adrenergic receptor activity	2	3.57143	0.00870156	ADRA1D, ADRA1B	56	3	18908	225.095	0.868349	0.0877723	0.0805841
GOTERM_MF_DIRECT	GO:0031694~alpha-2A adrenergic receptor binding	2	3.57143	0.0144613	ADRB1, ADRA2C	56	5	18908	135.057	0.965936	0.129039	0.118471
GOTERM_MF_DIRECT	GO:0004952~dopamine neurotransmitter receptor activity	2	3.57143	0.0144613	DRD4, DRD5	56	5	18908	135.057	0.965936	0.129039	0.118471
GOTERM_MF_DIRECT	GO:0051380~norepinephrine binding	2	3.57143	0.0144613	ADRA2A, DRD4	56	5	18908	135.057	0.965936	0.129039	0.118471
GOTERM_MF_DIRECT	GO:0019901~protein kinase binding	6	10.7143	0.0162229	PDGFRB, FGR, HSP90AB1, SYK, PLK1, ADRA2A	56	511	18908	3.9645	0.977508	0.139397	0.127981
GOTERM_MF_DIRECT	GO:0042803~protein homodimerization activity	7	12.5	0.0176585	DPP4, KCNH2, PDGFRA, CSF1R, HSP90AB1, ADRA2C, ADRA2A	56	719	18908	3.2872	0.983971	0.146313	0.134331
GOTERM_MF_DIRECT	GO:0035240~dopamine binding	2	3.57143	0.0201881	DRD4, DRD5	56	7	18908	96.4694	0.991187	0.161505	0.148278
GOTERM_MF_DIRECT	GO:0030594~neurotransmitter receptor activity	3	5.35714	0.0243257	CHRM4, HTR2A, DRD4	56	83	18908	12.204	0.996698	0.186539	0.171262
GOTERM_MF_DIRECT	GO:0004930~G-protein coupled receptor activity	7	12.5	0.0249255	OPRD1, ADRA1D, ADRB1, ADRA1B, ADRA2C, ADRA2A, DRD5	56	778	18908	3.03792	0.997137	0.186539	0.171262
GOTERM_MF_DIRECT	GO:0048407~platelet-derived growth factor binding	2	3.57143	0.0315439	PDGFRB, PDGFRA	56	11	18908	61.3896	0.99941	0.228693	0.209964
GOTERM_MF_DIRECT	GO:0008353~RNA polymerase II carboxy-terminal domain kinase activity	2	3.57143	0.0371733	CDK6, CDK4	56	13	18908	51.9451	0.999848	0.261339	0.239937
GOTERM_MF_DIRECT	GO:0004707~MAP kinase activity	2	3.57143	0.0455571	MAPK9, MAPK8	56	16	18908	42.2054	0.99998	0.31086	0.285402
GOTERM_MF_DIRECT	GO:0042910~xenobiotic transporter activity	2	3.57143	0.0593712	ABCB1, SLC47A1	56	21	18908	32.1565	0.999999	0.386405	0.35476
GOTERM_MF_DIRECT	GO:0031625~ubiquitin protein ligase binding	4	7.14286	0.0599594	LYN, KCNH2, ABCB1, HSP90AB1	56	307	18908	4.39926	0.999999	0.386405	0.35476
GOTERM_MF_DIRECT	GO:0043027~cysteine-type endopeptidase inhibitor activity involved in apoptotic process	2	3.57143	0.0621104	XIAP, BIRC3	56	22	18908	30.6948	1	0.389449	0.357554
GOTERM_MF_DIRECT	GO:0043548~phosphatidylinositol 3-kinase binding	2	3.57143	0.0648417	PDGFRB, IGF1R	56	23	18908	29.3602	1	0.395876	0.363455
GOTERM_MF_DIRECT	GO:0043274~phospholipase binding	2	3.57143	0.070281	SYK, BTK	56	25	18908	27.0114	1	0.418082	0.383842
GOTERM_MF_DIRECT	GO:0005242~inward rectifier potassium channel activity	2	3.57143	0.0729889	KCNH2, KCNN3	56	26	18908	25.9725	1	0.423336	0.388666
GOTERM_MF_DIRECT	GO:0005178~integrin binding	3	5.35714	0.0798518	LYN, SYK, KDR	56	161	18908	6.29148	1	0.447796	0.411123
GOTERM_MF_DIRECT	GO:0004693~cyclin-dependent protein serine/threonine kinase activity	2	3.57143	0.0810664	CDK6, CDK4	56	29	18908	23.2857	1	0.447796	0.411123
GOTERM_MF_DIRECT	GO:0046982~protein heterodimerization activity	4	7.14286	0.0950563	ADRB1, ADRA1B, ADRA2C, ADRA2A	56	374	18908	3.61115	1	0.512862	0.47086
GOTERM_CC_DIRECT	GO:0005887~integral component of plasma membrane	23	41.0714	3.7717e-12	PDGFRB, DDR1, KCNH2, OPRD1, PDGFRA, CSF1R, FLT3, EPHA8, CHRM4, ADRA1D, ADRB1, HTR2A, ADRA1B, ADRA2C, SLC6A2, ADRA2A, IGF1R, TBXA2R, KDR, FGFR3, DRD4, DRD5, DDR2	56	1426	20580	5.92742	5.84606e-10	5.84613e-10	5.43124e-10
GOTERM_CC_DIRECT	GO:0005886~plasma membrane	39	69.6429	2.05658e-11	DDR1, OPRD1, CSF1R, SLC47A1, ABCB1, HSP90AB1, FLT3, CHRM4, ADRA1D, ADRB1, HTR2A, ADRA1B, SLC6A2, IGF1R, DPP4, MAPK9, TBXA2R, KDR, PIM1, KCNN3, PIP4K2C, DRD4, DRD5, LYN, PDGFRB, KCNH2, BCHE, PDGFRA, SYK, EPHA8, BRAF, ADRA2C, F3, ADRA2A, FGR, STK17A, BTK, FGFR3, DDR2	56	5310	20580	2.69915	3.18769e-09	1.59385e-09	1.48074e-09
GOTERM_CC_DIRECT	GO:0043235~receptor complex	11	19.6429	2.91924e-10	PDGFRB, DDR1, PDGFRA, CSF1R, FLT3, EPHA8, KDR, FGFR3, ADRA2A, IGF1R, DDR2	56	219	20580	18.4589	4.52483e-08	1.50828e-08	1.40124e-08
GOTERM_CC_DIRECT	GO:0031234~extrinsic component of cytoplasmic side of plasma membrane	5	8.92857	3.27429e-05	BLK, LYN, FGR, SYK, FRK	56	68	20580	27.0221	0.00506237	0.00126879	0.00117874
GOTERM_CC_DIRECT	GO:0045121~membrane raft	7	12.5	5.69534e-05	LYN, OPRD1, DPP4, BTK, KDR, SLC6A2, BIRC3	56	253	20580	10.168	0.00878917	0.00176555	0.00164026
GOTERM_CC_DIRECT	GO:0009986~cell surface	9	16.0714	0.000286577	PDGFRB, DPP4, KCNH2, CSF1R, ABCB1, HSP90AB1, SLC6A2, FGFR3, F3	56	642	20580	5.15187	0.0434534	0.00740323	0.00687784
GOTERM_CC_DIRECT	GO:0043025~neuronal cell body	7	12.5	0.000775936	HSP90AB1, PDE1A, KCNN3, HTR2A, ADRA2C, ADRA2A, IGF1R	56	411	20580	6.25912	0.11336	0.0171814	0.0159621
GOTERM_CC_DIRECT	GO:0016324~apical plasma membrane	6	10.7143	0.00341179	PDGFRB, DPP4, ABCB1, SLC47A1, HSP90AB1, DDR2	56	380	20580	5.80263	0.411237	0.0661034	0.0614122
GOTERM_CC_DIRECT	GO:0031226~intrinsic component of plasma membrane	3	5.35714	0.0048773	PDGFRB, OPRD1, PDGFRA	56	39	20580	28.2692	0.531318	0.083998	0.0780369
GOTERM_CC_DIRECT	GO:0005634~nucleus	26	46.4286	0.00758027	HSP90AB1, FLT3, PDE1A, EHMT2, XIAP, ADRA1B, IGF1R, MAPK9, MAPK8, KDR, PIM1, LYN, PDGFRB, PLK4, PDGFRA, SYK, PLK1, BRAF, TYK2, CDK6, STK17A, CDK4, BTK, FGFR3, FRK, BIRC3	56	6007	20580	1.59064	0.692542	0.117494	0.109156
GOTERM_CC_DIRECT	GO:0098793~presynapse	4	7.14286	0.0106099	GAK, BRAF, HTR2A, SLC6A2	56	170	20580	8.64706	0.808587	0.145876	0.135524
GOTERM_CC_DIRECT	GO:0005829~cytosol	24	42.8571	0.0112936	BLK, LYN, PLK4, HSP90AB1, SYK, FLT3, PDE1A, PLK1, XIAP, BRAF, TYK2, HTR2A, GAK, FGR, MAPK9, MAPK8, CDK6, CDK4, TBXAS1, PIM1, BTK, PIP4K2C, FRK, BIRC3	56	5520	20580	1.59783	0.828037	0.145876	0.135524
GOTERM_CC_DIRECT	GO:0043679~axon terminus	3	5.35714	0.0134841	OPRD1, ADRA2C, ADRA2A	56	66	20580	16.7045	0.878063	0.160771	0.149362
GOTERM_CC_DIRECT	GO:0005901~caveola	3	5.35714	0.0180535	HTR2A, ADRA1B, IGF1R	56	77	20580	14.3182	0.940624	0.19088	0.177334
GOTERM_CC_DIRECT	GO:0043005~neuron projection	5	8.92857	0.0184723	OPRD1, EPHA8, BRAF, KCNN3, SLC6A2	56	379	20580	4.84828	0.944423	0.19088	0.177334
GOTERM_CC_DIRECT	GO:0005925~focal adhesion	5	8.92857	0.0267576	GAK, PDGFRB, DPP4, FGFR3, DDR2	56	425	20580	4.32353	0.985063	0.259214	0.240818
GOTERM_CC_DIRECT	GO:0098978~glutamatergic synapse	5	8.92857	0.0329681	LYN, HTR2A, ADRA2C, ADRA2A, DRD4	56	454	20580	4.04736	0.994462	0.300592	0.27926
GOTERM_CC_DIRECT	GO:0042734~presynaptic membrane	3	5.35714	0.0434648	OPRD1, HTR2A, SLC6A2	56	124	20580	8.89113	0.99898	0.374281	0.347719
GOTERM_CC_DIRECT	GO:0005737~cytoplasm	22	39.2857	0.0493155	LYN, PDGFRB, PLK4, PDGFRA, HSP90AB1, SYK, PLK1, XIAP, TYK2, ADRA1B, ADRA2C, ADRA2A, IGF1R, GAK, MAPK9, MAPK8, CDK6, PIM1, BTK, PIM2, KCNN3, BIRC3	56	5593	20580	1.44556	0.999606	0.40231	0.373759
GOTERM_CC_DIRECT	GO:0048471~perinuclear region of cytoplasm	6	10.7143	0.0532613	LYN, GAK, KCNH2, HSP90AB1, CDK4, BTK	56	766	20580	2.87859	0.999793	0.412775	0.383481
GOTERM_CC_DIRECT	GO:0031410~cytoplasmic vesicle	4	7.14286	0.0561084	PDGFRB, BTK, HTR2A, FGFR3	56	325	20580	4.52308	0.99987	0.414134	0.384743
GOTERM_CC_DIRECT	GO:0098992~neuronal dense core vesicle	2	3.57143	0.0622405	OPRD1, ADRB1	56	24	20580	30.625	0.999953	0.438513	0.407392
GOTERM_CC_DIRECT	GO:0005654~nucleoplasm	16	28.5714	0.0934292	PDGFRA, CSF1R, ABCB1, HSP90AB1, EHMT2, PLK1, XIAP, MAPK9, MAPK8, CDK6, CDK4, PIM1, RBBP9, PIP4K2C, FRK, BIRC3	56	3960	20580	1.48485	1	0.623765	0.579498
GOTERM_BP_DIRECT	GO:0018108~peptidyl-tyrosine phosphorylation	16	28.5714	4.65152e-20	BLK, LYN, PDGFRB, PDGFRA, CSF1R, SYK, FLT3, EPHA8, TYK2, HTR2A, FGR, KDR, BTK, FGFR3, FRK, DDR2	56	143	19333	38.6274	4.40965e-17	4.40499e-17	4.22358e-17
GOTERM_BP_DIRECT	GO:0007169~transmembrane receptor protein tyrosine kinase signaling pathway	15	26.7857	8.88672e-19	BLK, LYN, PDGFRB, DDR1, PDGFRA, CSF1R, SYK, FLT3, EPHA8, IGF1R, FGR, KDR, FGFR3, FRK, DDR2	56	133	19333	38.936	8.42461e-16	4.20786e-16	4.03457e-16
GOTERM_BP_DIRECT	GO:0046777~protein autophosphorylation	16	28.5714	1.88803e-18	LYN, PDGFRB, DDR1, PDGFRA, CSF1R, SYK, FLT3, EPHA8, IGF1R, FGR, PIM1, KDR, BTK, PIM2, FGFR3, DDR2	56	182	19333	30.3501	1.78986e-15	5.95989e-16	5.71445e-16
GOTERM_BP_DIRECT	GO:0033674~positive regulation of kinase activity	11	19.6429	7.9329e-15	PDGFRB, DDR1, PDGFRA, CSF1R, FLT3, EPHA8, KDR, FGFR3, DRD4, IGF1R, DDR2	56	73	19333	52.0213	7.47269e-12	1.87811e-12	1.80077e-12
GOTERM_BP_DIRECT	GO:0006468~protein phosphorylation	17	30.3571	4.06798e-13	LYN, PLK4, SYK, PLK1, BRAF, TYK2, GAK, FGR, MAPK9, MAPK8, CDK6, STK17A, CDK4, PIM1, BTK, PIM2, FRK	56	503	19333	11.6679	3.85633e-10	7.70476e-11	7.38746e-11
GOTERM_BP_DIRECT	GO:0043552~positive regulation of phosphatidylinositol 3-kinase activity	7	12.5	3.42588e-10	LYN, PDGFRB, FGR, PDGFRA, FLT3, EPHA8, FGFR3	56	32	19333	75.5195	3.24774e-07	5.40719e-08	5.18451e-08
GOTERM_BP_DIRECT	GO:0007275~multicellular organism development	11	19.6429	4.85525e-10	PDGFRB, DDR1, PDGFRA, CSF1R, FLT3, EPHA8, PIM1, KDR, FGFR3, IGF1R, DDR2	56	217	19333	17.5002	4.60277e-07	6.56846e-08	6.29795e-08
GOTERM_BP_DIRECT	GO:0071880~adenylate cyclase-activating adrenergic receptor signaling pathway	6	10.7143	1.28834e-09	ADRA1D, ADRB1, ADRA1B, ADRA2C, ADRA2A, DRD5	56	18	19333	115.077	1.22135e-06	1.52507e-07	1.46227e-07
GOTERM_BP_DIRECT	GO:0043410~positive regulation of MAPK cascade	9	16.0714	1.61585e-08	FLT3, EPHA8, KDR, ADRA1D, ADRA1B, ADRA2C, FGFR3, ADRA2A, IGF1R	56	160	19333	19.4193	1.53182e-05	1.70024e-06	1.63022e-06
GOTERM_BP_DIRECT	GO:0008284~positive regulation of cell proliferation	13	23.2143	3.80885e-08	LYN, PDGFRB, PDGFRA, CSF1R, FLT3, ADRA1D, HTR2A, ADRA2A, IGF1R, DPP4, CDK4, KDR, FGFR3	56	553	19333	8.11576	3.61073e-05	3.60698e-06	3.45844e-06
GOTERM_BP_DIRECT	GO:0045907~positive regulation of vasoconstriction	6	10.7143	6.29121e-08	TBXA2R, TBXAS1, ADRA1D, HTR2A, ADRA1B, ADRA2C	56	37	19333	55.9836	5.96389e-05	5.41616e-06	5.19311e-06
GOTERM_BP_DIRECT	GO:0043066~negative regulation of apoptotic process	12	21.4286	2.37997e-07	PDGFRB, CSF1R, MAPK8, PLK1, PIM1, KDR, XIAP, BRAF, PIM2, IGF1R, DDR2, BIRC3	56	530	19333	7.81658	0.000225596	1.8782e-05	1.80085e-05
GOTERM_BP_DIRECT	GO:0038095~Fc-epsilon receptor signaling pathway	5	8.92857	4.98578e-07	LYN, MAPK9, MAPK8, SYK, BTK	56	23	19333	75.0505	0.00047254	3.63195e-05	3.48238e-05
GOTERM_BP_DIRECT	GO:0030335~positive regulation of cell migration	9	16.0714	7.60109e-07	LYN, PDGFRB, FGR, PDGFRA, CSF1R, KDR, F3, ADRA2A, IGF1R	56	264	19333	11.7693	0.000720324	5.14159e-05	4.92985e-05
GOTERM_BP_DIRECT	GO:0070374~positive regulation of ERK1 and ERK2 cascade	8	14.2857	3.73566e-06	PDGFRB, PDGFRA, CSF1R, KDR, BRAF, HTR2A, FGFR3, DDR2	56	229	19333	12.0605	0.00353515	0.000224607	0.000215357
GOTERM_BP_DIRECT	GO:0014068~positive regulation of phosphatidylinositol 3-kinase signaling	6	10.7143	3.79484e-06	PDGFRB, FGR, PDGFRA, FLT3, KDR, IGF1R	56	83	19333	24.9565	0.00359105	0.000224607	0.000215357
GOTERM_BP_DIRECT	GO:0035556~intracellular signal transduction	10	17.8571	4.80677e-06	BLK, LYN, MAPK9, MAPK8, SYK, STK17A, BTK, BRAF, TYK2, ADRA1B	56	453	19333	7.62102	0.00454646	0.000267765	0.000256738
GOTERM_BP_DIRECT	GO:0042493~response to drug	8	14.2857	1.86136e-05	LYN, BCHE, ABCB1, HSP90AB1, TBXA2R, CDK4, HTR2A, SLC6A2	56	293	19333	9.42613	0.0174911	0.000979283	0.000938953
GOTERM_BP_DIRECT	GO:0048146~positive regulation of fibroblast proliferation	5	8.92857	2.21882e-05	PDGFRB, PDGFRA, CDK6, CDK4, DDR2	56	58	19333	29.7614	0.0208149	0.0011059	0.00106036
GOTERM_BP_DIRECT	GO:0038083~peptidyl-tyrosine autophosphorylation	4	7.14286	3.22903e-05	DDR1, BTK, KDR, IGF1R	56	22	19333	62.7695	0.0301479	0.00152894	0.00146598
GOTERM_BP_DIRECT	GO:0002902~regulation of B cell apoptotic process	3	5.35714	4.75054e-05	BLK, LYN, BTK	56	4	19333	258.924	0.0440371	0.00204489	0.00196068
GOTERM_BP_DIRECT	GO:0001996~positive regulation of heart rate by epinephrine-norepinephrine	3	5.35714	4.75054e-05	ADRA1D, ADRB1, ADRA1B	56	4	19333	258.924	0.0440371	0.00204489	0.00196068
GOTERM_BP_DIRECT	GO:0009410~response to xenobiotic stimulus	7	12.5	6.2753e-05	LYN, ABCB1, HSP90AB1, TBXA2R, CDK4, HTR2A, SLC6A2	56	242	19333	9.98605	0.0577567	0.00258379	0.00247738
GOTERM_BP_DIRECT	GO:0043406~positive regulation of MAP kinase activity	5	8.92857	7.89664e-05	PDGFRB, FLT3, HTR2A, ADRA2A, DRD4	56	80	19333	21.577	0.0721295	0.00311588	0.00298756
GOTERM_BP_DIRECT	GO:0042596~fear response	3	5.35714	0.00011833	ADRB1, ADRA2A, DRD4	56	6	19333	172.616	0.10612	0.00448234	0.00429774
GOTERM_BP_DIRECT	GO:0090330~regulation of platelet aggregation	3	5.35714	0.000165359	BLK, LYN, SYK	56	7	19333	147.957	0.145102	0.00600724	0.00575985
GOTERM_BP_DIRECT	GO:0034614~cellular response to reactive oxygen species	4	7.14286	0.000171273	MAPK9, PDGFRA, MAPK8, BTK	56	38	19333	36.3402	0.149882	0.00600724	0.00575985
GOTERM_BP_DIRECT	GO:0048015~phosphatidylinositol-mediated signaling	4	7.14286	0.00034416	PDGFRB, PDGFRA, CSF1R, IGF1R	56	48	19333	28.7693	0.278425	0.01164	0.0111606
GOTERM_BP_DIRECT	GO:0038063~collagen-activated tyrosine kinase receptor signaling pathway	3	5.35714	0.000514975	DDR1, SYK, DDR2	56	12	19333	86.308	0.386345	0.0168166	0.016124
GOTERM_BP_DIRECT	GO:0097028~dendritic cell differentiation	3	5.35714	0.000814803	BLK, LYN, FLT3	56	15	19333	69.0464	0.538258	0.0241045	0.0231118
GOTERM_BP_DIRECT	GO:0048148~behavioral response to cocaine	3	5.35714	0.000814803	EHMT2, HTR2A, DRD4	56	15	19333	69.0464	0.538258	0.0241045	0.0231118
GOTERM_BP_DIRECT	GO:0007187~G-protein coupled receptor signaling pathway, coupled to cyclic nucleotide second messenger	4	7.14286	0.000839966	OPRD1, CHRM4, HTR2A, DRD4	56	65	19333	21.2451	0.549151	0.0241045	0.0231118
GOTERM_BP_DIRECT	GO:0007200~phospholipase C-activating G-protein coupled receptor signaling pathway	4	7.14286	0.000839966	OPRD1, ADRA1D, HTR2A, ADRA1B	56	65	19333	21.2451	0.549151	0.0241045	0.0231118
GOTERM_BP_DIRECT	GO:0042531~positive regulation of tyrosine phosphorylation of STAT protein	4	7.14286	0.000999478	LYN, CSF1R, FLT3, FGFR3	56	69	19333	20.0135	0.612477	0.0278384	0.026692
GOTERM_BP_DIRECT	GO:0007204~positive regulation of cytosolic calcium ion concentration	5	8.92857	0.00110971	PDGFRA, TBXA2R, ADRA1D, HTR2A, ADRA1B	56	160	19333	10.7885	0.650967	0.0300256	0.0287891
GOTERM_BP_DIRECT	GO:0002244~hematopoietic progenitor cell differentiation	4	7.14286	0.00127271	LYN, PDGFRA, CSF1R, KDR	56	75	19333	18.4124	0.700995	0.0334793	0.0321005
GOTERM_BP_DIRECT	GO:0019229~regulation of vasoconstriction	3	5.35714	0.00146102	ADRA1B, ADRA2C, ADRA2A	56	20	19333	51.7848	0.749941	0.0364101	0.0349106
GOTERM_BP_DIRECT	GO:0030889~negative regulation of B cell proliferation	3	5.35714	0.00146102	BLK, LYN, BTK	56	20	19333	51.7848	0.749941	0.0364101	0.0349106
GOTERM_BP_DIRECT	GO:0045088~regulation of innate immune response	3	5.35714	0.00161187	FGR, XIAP, BIRC3	56	21	19333	49.3189	0.783309	0.038161	0.0365894
GOTERM_BP_DIRECT	GO:0038096~Fc-gamma receptor signaling pathway involved in phagocytosis	3	5.35714	0.00161187	LYN, FGR, SYK	56	21	19333	49.3189	0.783309	0.038161	0.0365894
GOTERM_BP_DIRECT	GO:0008285~negative regulation of cell proliferation	7	12.5	0.00198379	LYN, DDR1, CSF1R, BCHE, CDK6, PIM2, FRK	56	464	19333	5.20824	0.847792	0.0458208	0.0439338
GOTERM_BP_DIRECT	GO:0051090~regulation of sequence-specific DNA binding transcription factor activity	3	5.35714	0.0021069	MAPK9, MAPK8, SYK	56	24	19333	43.154	0.864591	0.0475057	0.0455493
GOTERM_BP_DIRECT	GO:0051726~regulation of cell cycle	6	10.7143	0.00224622	CDK6, HSP90AB1, CDK4, PLK1, XIAP, BIRC3	56	324	19333	6.39319	0.881378	0.0494691	0.0474319
GOTERM_BP_DIRECT	GO:0002862~negative regulation of inflammatory response to antigenic stimulus	3	5.35714	0.00247193	LYN, FGR, SYK	56	26	19333	39.8345	0.904277	0.0532028	0.0510117
GOTERM_BP_DIRECT	GO:0098664~G-protein coupled serotonin receptor signaling pathway	3	5.35714	0.0028646	CHRM4, HTR2A, DRD4	56	28	19333	36.9892	0.934095	0.0602839	0.0578012
GOTERM_BP_DIRECT	GO:0070473~negative regulation of uterine smooth muscle contraction	2	3.57143	0.00568181	ADRA2C, ADRA2A	56	2	19333	345.232	0.995491	0.116696	0.111891
GOTERM_BP_DIRECT	GO:0007268~chemical synaptic transmission	5	8.92857	0.00579169	CHRM4, HTR2A, SLC6A2, DRD4, DRD5	56	253	19333	6.82277	0.99594	0.116696	0.111891
GOTERM_BP_DIRECT	GO:0050853~B cell receptor signaling pathway	4	7.14286	0.00643336	BLK, LYN, SYK, BTK	56	133	19333	10.3829	0.997798	0.126925	0.121698
GOTERM_BP_DIRECT	GO:0045471~response to ethanol	4	7.14286	0.00684102	TBXA2R, EHMT2, TBXAS1, IGF1R	56	136	19333	10.1539	0.998508	0.132213	0.126768
GOTERM_BP_DIRECT	GO:0045087~innate immune response	7	12.5	0.00723662	BLK, LYN, FGR, CSF1R, SYK, BTK, FRK	56	605	19333	3.99442	0.998977	0.137062	0.131417
GOTERM_BP_DIRECT	GO:0038091~positive regulation of cell proliferation by VEGF-activated platelet derived growth factor receptor signaling pathway	2	3.57143	0.00851081	PDGFRB, PDGFRA	56	3	19333	230.155	0.999697	0.152071	0.145808
GOTERM_BP_DIRECT	GO:0072277~metanephric glomerular capillary formation	2	3.57143	0.00851081	PDGFRB, PDGFRA	56	3	19333	230.155	0.999697	0.152071	0.145808
GOTERM_BP_DIRECT	GO:0002431~Fc receptor mediated stimulatory signaling pathway	2	3.57143	0.00851081	BLK, LYN	56	3	19333	230.155	0.999697	0.152071	0.145808
GOTERM_BP_DIRECT	GO:0019221~cytokine-mediated signaling pathway	4	7.14286	0.0099501	CSF1R, FLT3, TYK2, F3	56	156	19333	8.85211	0.999924	0.174495	0.167309
GOTERM_BP_DIRECT	GO:0090398~cellular senescence	3	5.35714	0.0103444	MAPK9, MAPK8, IGF1R	56	54	19333	19.1796	0.999948	0.178112	0.170777
GOTERM_BP_DIRECT	GO:0071226~cellular response to molecule of fungal origin	2	3.57143	0.0113319	SYK, BTK	56	4	19333	172.616	0.99998	0.181887	0.174396
GOTERM_BP_DIRECT	GO:0002553~histamine secretion by mast cell	2	3.57143	0.0113319	LYN, BTK	56	4	19333	172.616	0.99998	0.181887	0.174396
GOTERM_BP_DIRECT	GO:0070667~negative regulation of mast cell proliferation	2	3.57143	0.0113319	BLK, LYN	56	4	19333	172.616	0.99998	0.181887	0.174396
GOTERM_BP_DIRECT	GO:2000670~positive regulation of dendritic cell apoptotic process	2	3.57143	0.0113319	BLK, LYN	56	4	19333	172.616	0.99998	0.181887	0.174396
GOTERM_BP_DIRECT	GO:0030154~cell differentiation	7	12.5	0.0126071	BLK, LYN, FGR, SYK, FLT3, TYK2, FRK	56	682	19333	3.54344	0.999994	0.198982	0.190788
GOTERM_BP_DIRECT	GO:0002513~tolerance induction to self antigen	2	3.57143	0.0141451	BLK, LYN	56	5	19333	138.093	0.999999	0.205355	0.196898
GOTERM_BP_DIRECT	GO:0032811~negative regulation of epinephrine secretion	2	3.57143	0.0141451	ADRA2C, ADRA2A	56	5	19333	138.093	0.999999	0.205355	0.196898
GOTERM_BP_DIRECT	GO:0070424~regulation of nucleotide-binding oligomerization domain containing signaling pathway	2	3.57143	0.0141451	XIAP, BIRC3	56	5	19333	138.093	0.999999	0.205355	0.196898
GOTERM_BP_DIRECT	GO:0010715~regulation of extracellular matrix disassembly	2	3.57143	0.0141451	DDR1, DDR2	56	5	19333	138.093	0.999999	0.205355	0.196898
GOTERM_BP_DIRECT	GO:0035624~receptor transactivation	2	3.57143	0.0141451	ADRA2C, ADRA2A	56	5	19333	138.093	0.999999	0.205355	0.196898
GOTERM_BP_DIRECT	GO:0030168~platelet activation	3	5.35714	0.014312	SYK, ADRA2C, ADRA2A	56	64	19333	16.1828	0.999999	0.205355	0.196898
GOTERM_BP_DIRECT	GO:0071466~cellular response to xenobiotic stimulus	3	5.35714	0.0147397	KCNH2, EHMT2, BRAF	56	65	19333	15.9338	0.999999	0.208242	0.199666
GOTERM_BP_DIRECT	GO:0018105~peptidyl-serine phosphorylation	4	7.14286	0.0150469	MAPK9, MAPK8, SYK, PLK1	56	182	19333	7.58752	0.999999	0.208242	0.199666
GOTERM_BP_DIRECT	GO:0042752~regulation of circadian rhythm	3	5.35714	0.0151728	MAPK9, MAPK8, DRD4	56	66	19333	15.6924	0.999999	0.208242	0.199666
GOTERM_BP_DIRECT	GO:0035690~cellular response to drug	3	5.35714	0.0156115	KCNH2, EHMT2, BRAF	56	67	19333	15.4582	1	0.211201	0.202503
GOTERM_BP_DIRECT	GO:0010628~positive regulation of gene expression	6	10.7143	0.0165335	MAPK9, MAPK8, CDK6, RBBP9, BRAF, F3	56	525	19333	3.94551	1	0.211212	0.202514
GOTERM_BP_DIRECT	GO:0002768~immune response-regulating cell surface receptor signaling pathway	2	3.57143	0.0169505	LYN, FGR	56	6	19333	115.077	1	0.211212	0.202514
GOTERM_BP_DIRECT	GO:0002576~platelet degranulation	2	3.57143	0.0169505	BLK, LYN	56	6	19333	115.077	1	0.211212	0.202514
GOTERM_BP_DIRECT	GO:2000491~positive regulation of hepatic stellate cell activation	2	3.57143	0.0169505	PDGFRB, DDR2	56	6	19333	115.077	1	0.211212	0.202514
GOTERM_BP_DIRECT	GO:0045646~regulation of erythrocyte differentiation	2	3.57143	0.0169505	LYN, CDK6	56	6	19333	115.077	1	0.211212	0.202514
GOTERM_BP_DIRECT	GO:0050855~regulation of B cell receptor signaling pathway	2	3.57143	0.0169505	BLK, LYN	56	6	19333	115.077	1	0.211212	0.202514
GOTERM_BP_DIRECT	GO:0071902~positive regulation of protein serine/threonine kinase activity	3	5.35714	0.0174198	CSF1R, HSP90AB1, PIM1	56	71	19333	14.5873	1	0.214241	0.205418
GOTERM_BP_DIRECT	GO:0000082~G1/S transition of mitotic cell cycle	3	5.35714	0.0188318	CDK6, CDK4, PIM2	56	74	19333	13.9959	1	0.228637	0.219221
GOTERM_BP_DIRECT	GO:0002318~myeloid progenitor cell differentiation	2	3.57143	0.019748	FLT3, BRAF	56	7	19333	98.6378	1	0.236726	0.226977
GOTERM_BP_DIRECT	GO:0048511~rhythmic process	3	5.35714	0.0202904	MAPK9, MAPK8, DRD4	56	77	19333	13.4506	1	0.240188	0.230296
GOTERM_BP_DIRECT	GO:0031398~positive regulation of protein ubiquitination	3	5.35714	0.0207869	MAPK9, XIAP, BIRC3	56	78	19333	13.2782	1	0.243027	0.233018
GOTERM_BP_DIRECT	GO:0010700~negative regulation of norepinephrine secretion	2	3.57143	0.0225377	ADRA2C, ADRA2A	56	8	19333	86.308	1	0.257147	0.246557
GOTERM_BP_DIRECT	GO:0061298~retina vasculature development in camera-type eye	2	3.57143	0.0225377	PDGFRB, PDGFRA	56	8	19333	86.308	1	0.257147	0.246557
GOTERM_BP_DIRECT	GO:0001945~lymph vessel development	2	3.57143	0.0253196	SYK, KDR	56	9	19333	76.7183	1	0.27881	0.267328
GOTERM_BP_DIRECT	GO:0003416~endochondral bone growth	2	3.57143	0.0253196	FGFR3, DDR2	56	9	19333	76.7183	1	0.27881	0.267328
GOTERM_BP_DIRECT	GO:0071875~adrenergic receptor signaling pathway	2	3.57143	0.0253196	ADRA2C, ADRA2A	56	9	19333	76.7183	1	0.27881	0.267328
GOTERM_BP_DIRECT	GO:0009636~response to toxic substance	3	5.35714	0.0260247	LYN, PDGFRB, CDK4	56	88	19333	11.7693	1	0.280051	0.268517
GOTERM_BP_DIRECT	GO:0007165~signal transduction	9	16.0714	0.0261223	LYN, PDGFRB, CSF1R, CDK4, PDE1A, CHRM4, BRAF, IGF1R, DDR2	56	1268	19333	2.45039	1	0.280051	0.268517
GOTERM_BP_DIRECT	GO:0033138~positive regulation of peptidyl-serine phosphorylation	3	5.35714	0.0276901	OPRD1, HSP90AB1, BRAF	56	91	19333	11.3813	1	0.280051	0.268517
GOTERM_BP_DIRECT	GO:0007267~cell-cell signaling	4	7.14286	0.0277137	ADRA1D, ADRA1B, ADRA2C, FGFR3	56	230	19333	6.00404	1	0.280051	0.268517
GOTERM_BP_DIRECT	GO:0050764~regulation of phagocytosis	2	3.57143	0.0280938	FGR, SYK	56	10	19333	69.0464	1	0.280051	0.268517
GOTERM_BP_DIRECT	GO:0010863~positive regulation of phospholipase C activity	2	3.57143	0.0280938	PDGFRB, PDGFRA	56	10	19333	69.0464	1	0.280051	0.268517
GOTERM_BP_DIRECT	GO:0001963~synaptic transmission, dopaminergic	2	3.57143	0.0280938	DRD4, DRD5	56	10	19333	69.0464	1	0.280051	0.268517
GOTERM_BP_DIRECT	GO:0060397~JAK-STAT cascade involved in growth hormone signaling pathway	2	3.57143	0.0280938	LYN, TYK2	56	10	19333	69.0464	1	0.280051	0.268517
GOTERM_BP_DIRECT	GO:0043304~regulation of mast cell degranulation	2	3.57143	0.0280938	BLK, LYN	56	10	19333	69.0464	1	0.280051	0.268517
GOTERM_BP_DIRECT	GO:0043306~positive regulation of mast cell degranulation	2	3.57143	0.0308602	FGR, SYK	56	11	19333	62.7695	1	0.301284	0.288877
GOTERM_BP_DIRECT	GO:0045793~positive regulation of cell size	2	3.57143	0.0308602	HSP90AB1, CDK4	56	11	19333	62.7695	1	0.301284	0.288877
GOTERM_BP_DIRECT	GO:0055003~cardiac myofibril assembly	2	3.57143	0.0336188	PDGFRB, PDGFRA	56	12	19333	57.5387	1	0.31837	0.305259
GOTERM_BP_DIRECT	GO:1990961~drug transmembrane export	2	3.57143	0.0336188	ABCB1, SLC47A1	56	12	19333	57.5387	1	0.31837	0.305259
GOTERM_BP_DIRECT	GO:0050927~positive regulation of positive chemotaxis	2	3.57143	0.0336188	KDR, F3	56	12	19333	57.5387	1	0.31837	0.305259
GOTERM_BP_DIRECT	GO:0042060~wound healing	3	5.35714	0.0347632	PDGFRB, PDGFRA, DRD5	56	103	19333	10.0553	1	0.325948	0.312525
GOTERM_BP_DIRECT	GO:0048680~positive regulation of axon regeneration	2	3.57143	0.0363698	BRAF, IGF1R	56	13	19333	53.1126	1	0.331175	0.317536
GOTERM_BP_DIRECT	GO:0001775~cell activation	2	3.57143	0.0363698	PDGFRA, SYK	56	13	19333	53.1126	1	0.331175	0.317536
GOTERM_BP_DIRECT	GO:0033628~regulation of cell adhesion mediated by integrin	2	3.57143	0.0363698	LYN, EPHA8	56	13	19333	53.1126	1	0.331175	0.317536
GOTERM_BP_DIRECT	GO:0035988~chondrocyte proliferation	2	3.57143	0.039113	FGFR3, DDR2	56	14	19333	49.3189	1	0.346016	0.331766
GOTERM_BP_DIRECT	GO:0045579~positive regulation of B cell differentiation	2	3.57143	0.039113	SYK, BTK	56	14	19333	49.3189	1	0.346016	0.331766
GOTERM_BP_DIRECT	GO:0046488~phosphatidylinositol metabolic process	2	3.57143	0.039113	PDGFRB, CSF1R	56	14	19333	49.3189	1	0.346016	0.331766
GOTERM_BP_DIRECT	GO:0009615~response to virus	3	5.35714	0.0398265	FGR, CDK6, PIM2	56	111	19333	9.3306	1	0.346016	0.331766
GOTERM_BP_DIRECT	GO:0006874~cellular calcium ion homeostasis	3	5.35714	0.0398265	HTR2A, DRD4, DRD5	56	111	19333	9.3306	1	0.346016	0.331766
GOTERM_BP_DIRECT	GO:0038084~vascular endothelial growth factor signaling pathway	2	3.57143	0.0445765	FLT3, KDR	56	16	19333	43.154	1	0.37691	0.361388
GOTERM_BP_DIRECT	GO:0032516~positive regulation of phosphoprotein phosphatase activity	2	3.57143	0.0445765	PDGFRB, HSP90AB1	56	16	19333	43.154	1	0.37691	0.361388
GOTERM_BP_DIRECT	GO:1904385~cellular response to angiotensin	2	3.57143	0.0445765	IGF1R, DDR2	56	16	19333	43.154	1	0.37691	0.361388
GOTERM_BP_DIRECT	GO:0016486~peptide hormone processing	2	3.57143	0.0472968	DPP4, BCHE	56	17	19333	40.6155	1	0.396373	0.380049
GOTERM_BP_DIRECT	GO:0006940~regulation of smooth muscle contraction	2	3.57143	0.0500096	ADRA2C, ADRA2A	56	18	19333	38.3591	1	0.41543	0.398322
GOTERM_BP_DIRECT	GO:0007186~G-protein coupled receptor signaling pathway	7	12.5	0.0516015	PDGFRB, OPRD1, TBXA2R, ADRA1D, ADRA1B, ADRA2C, ADRA2A	56	948	19333	2.54918	1	0.424339	0.406864
GOTERM_BP_DIRECT	GO:0051897~positive regulation of protein kinase B signaling	3	5.35714	0.0521539	HSP90AB1, F3, IGF1R	56	129	19333	8.02865	1	0.424339	0.406864
GOTERM_BP_DIRECT	GO:0007189~adenylate cyclase-activating G-protein coupled receptor signaling pathway	3	5.35714	0.0528744	TBXA2R, ADRA2A, DRD5	56	130	19333	7.9669	1	0.424339	0.406864
GOTERM_BP_DIRECT	GO:0031175~neuron projection development	3	5.35714	0.0528744	BLK, LYN, EPHA8	56	130	19333	7.9669	1	0.424339	0.406864
GOTERM_BP_DIRECT	GO:0055093~response to hyperoxia	2	3.57143	0.0554122	PDGFRB, CDK4	56	20	19333	34.5232	1	0.437295	0.419286
GOTERM_BP_DIRECT	GO:0007212~dopamine receptor signaling pathway	2	3.57143	0.0554122	DRD4, DRD5	56	20	19333	34.5232	1	0.437295	0.419286
GOTERM_BP_DIRECT	GO:0002223~stimulatory C-type lectin receptor signaling pathway	2	3.57143	0.0607848	LYN, SYK	56	22	19333	31.3847	1	0.475729	0.456137
GOTERM_BP_DIRECT	GO:2000249~regulation of actin cytoskeleton reorganization	2	3.57143	0.0661273	PDGFRA, CSF1R	56	24	19333	28.7693	1	0.513299	0.49216
GOTERM_BP_DIRECT	GO:0043065~positive regulation of apoptotic process	4	7.14286	0.0685227	PDGFRB, MAPK8, CDK4, STK17A	56	332	19333	4.15942	1	0.527569	0.505842
GOTERM_BP_DIRECT	GO:0008360~regulation of cell shape	3	5.35714	0.0711843	FGR, CSF1R, KDR	56	154	19333	6.7253	1	0.541229	0.51894
GOTERM_BP_DIRECT	GO:0071353~cellular response to interleukin-4	2	3.57143	0.0714399	HSP90AB1, CDK4	56	26	19333	26.5563	1	0.541229	0.51894
GOTERM_BP_DIRECT	GO:0090303~positive regulation of wound healing	2	3.57143	0.0740851	ADRA2A, DDR2	56	27	19333	25.5728	1	0.556814	0.533883
GOTERM_BP_DIRECT	GO:0043524~negative regulation of neuron apoptotic process	3	5.35714	0.0752274	HSP90AB1, KDR, BRAF	56	159	19333	6.51381	1	0.560947	0.537846
GOTERM_BP_DIRECT	GO:0045766~positive regulation of angiogenesis	3	5.35714	0.0793426	TBXA2R, KDR, F3	56	164	19333	6.31522	1	0.578059	0.554253
GOTERM_BP_DIRECT	GO:0042127~regulation of cell proliferation	3	5.35714	0.0793426	RBBP9, XIAP, BRAF	56	164	19333	6.31522	1	0.578059	0.554253
GOTERM_BP_DIRECT	GO:0070372~regulation of ERK1 and ERK2 cascade	2	3.57143	0.0793533	LYN, SYK	56	29	19333	23.8091	1	0.578059	0.554253
GOTERM_BP_DIRECT	GO:0032148~activation of protein kinase B activity	2	3.57143	0.0845921	ADRA2C, ADRA2A	56	31	19333	22.273	1	0.602321	0.577516
GOTERM_BP_DIRECT	GO:0001662~behavioral fear response	2	3.57143	0.0845921	DPP4, DRD4	56	31	19333	22.273	1	0.602321	0.577516
GOTERM_BP_DIRECT	GO:0032967~positive regulation of collagen biosynthetic process	2	3.57143	0.0845921	PDGFRB, DDR2	56	31	19333	22.273	1	0.602321	0.577516
GOTERM_BP_DIRECT	GO:0071345~cellular response to cytokine stimulus	2	3.57143	0.0872005	CSF1R, FLT3	56	32	19333	21.577	1	0.61626	0.590881
GOTERM_BP_DIRECT	GO:0007190~activation of adenylate cyclase activity	2	3.57143	0.0898016	ADRB1, DRD5	56	33	19333	20.9232	1	0.629942	0.603999
GOTERM_BP_DIRECT	GO:0051930~regulation of sensory perception of pain	2	3.57143	0.0923955	OPRD1, ADRA2C	56	34	19333	20.3078	1	0.638675	0.612373
GOTERM_BP_DIRECT	GO:0048008~platelet-derived growth factor receptor signaling pathway	2	3.57143	0.0923955	PDGFRB, PDGFRA	56	34	19333	20.3078	1	0.638675	0.612373
GOTERM_BP_DIRECT	GO:0030010~establishment of cell polarity	2	3.57143	0.094982	HSP90AB1, IGF1R	56	35	19333	19.7276	1	0.651797	0.624954
GOTERM_BP_DIRECT	GO:2000352~negative regulation of endothelial cell apoptotic process	2	3.57143	0.0975614	KDR, BRAF	56	36	19333	19.1796	1	0.664681	0.637307

## Sheet: KEGG
Category	Term	Count	%	PValue	Genes	List Total	Pop Hits	Pop Total	Fold Enrichment	Bonferroni	Benjamini	FDR
KEGG_PATHWAY	hsa05200:Pathways in cancer	16	28.5714	6.76588e-08	PDGFRB, PDGFRA, CSF1R, HSP90AB1, FLT3, XIAP, BRAF, IGF1R, MAPK9, MAPK8, CDK6, CDK4, PIM1, PIM2, FGFR3, BIRC3	46	531	8205	5.3746	1.14343e-05	1.14343e-05	8.99862e-06
KEGG_PATHWAY	hsa04020:Calcium signaling pathway	11	19.6429	4.93094e-07	PDGFRB, PDGFRA, TBXA2R, PDE1A, KDR, ADRA1D, ADRB1, HTR2A, ADRA1B, FGFR3, DRD5	46	240	8205	8.17527	8.33294e-05	4.16664e-05	3.27907e-05
KEGG_PATHWAY	hsa04510:Focal adhesion	9	16.0714	1.11658e-05	PDGFRB, MAPK9, PDGFRA, MAPK8, KDR, XIAP, BRAF, IGF1R, BIRC3	46	201	8205	7.9867	0.00188524	0.000629004	0.000495015
KEGG_PATHWAY	hsa04151:PI3K-Akt signaling pathway	11	19.6429	1.62484e-05	PDGFRB, PDGFRA, CSF1R, CDK6, HSP90AB1, SYK, FLT3, CDK4, KDR, FGFR3, IGF1R	46	354	8205	5.54256	0.00274224	0.000686495	0.000540259
KEGG_PATHWAY	hsa04080:Neuroactive ligand-receptor interaction	11	19.6429	2.22268e-05	OPRD1, TBXA2R, CHRM4, ADRA1D, ADRB1, HTR2A, ADRA1B, ADRA2C, ADRA2A, DRD4, DRD5	46	367	8205	5.34623	0.00374933	0.000689999	0.000543017
KEGG_PATHWAY	hsa04010:MAPK signaling pathway	10	17.8571	2.4497e-05	PDGFRB, MAPK9, PDGFRA, CSF1R, MAPK8, FLT3, KDR, BRAF, FGFR3, IGF1R	46	294	8205	6.06699	0.00413149	0.000689999	0.000543017
KEGG_PATHWAY	hsa04014:Ras signaling pathway	9	16.0714	3.57259e-05	PDGFRB, MAPK9, PDGFRA, CSF1R, MAPK8, FLT3, KDR, FGFR3, IGF1R	46	236	8205	6.80223	0.0060196	0.000862526	0.000678793
KEGG_PATHWAY	hsa05218:Melanoma	6	10.7143	4.2044e-05	PDGFRB, PDGFRA, CDK6, CDK4, BRAF, IGF1R	46	72	8205	14.8641	0.0070804	0.000888179	0.000698981
KEGG_PATHWAY	hsa05214:Glioma	6	10.7143	5.12345e-05	PDGFRB, PDGFRA, CDK6, CDK4, BRAF, IGF1R	46	75	8205	14.2696	0.00862148	0.000962071	0.000757133
KEGG_PATHWAY	hsa01521:EGFR tyrosine kinase inhibitor resistance	6	10.7143	6.58227e-05	PDGFRB, PDGFRA, KDR, BRAF, FGFR3, IGF1R	46	79	8205	13.5471	0.0110628	0.0011124	0.000875442
KEGG_PATHWAY	hsa05169:Epstein-Barr virus infection	8	14.2857	0.00010133	LYN, MAPK9, MAPK8, CDK6, SYK, CDK4, BTK, TYK2	46	202	8205	7.06414	0.0169797	0.00155679	0.00122517
KEGG_PATHWAY	hsa04914:Progesterone-mediated oocyte maturation	6	10.7143	0.000221537	MAPK9, MAPK8, HSP90AB1, PLK1, BRAF, IGF1R	46	102	8205	10.4923	0.0367516	0.00311998	0.00245537
KEGG_PATHWAY	hsa05221:Acute myeloid leukemia	5	8.92857	0.000470411	CSF1R, FLT3, PIM1, BRAF, PIM2	46	67	8205	13.3112	0.0764388	0.00600942	0.00472931
KEGG_PATHWAY	hsa04664:Fc epsilon RI signaling pathway	5	8.92857	0.000497822	LYN, MAPK9, MAPK8, SYK, BTK	46	68	8205	13.1154	0.0807093	0.00600942	0.00472931
KEGG_PATHWAY	hsa05167:Kaposi sarcoma-associated herpesvirus infection	7	12.5	0.000611049	LYN, MAPK9, MAPK8, CDK6, SYK, CDK4, TYK2	46	194	8205	6.43602	0.0981426	0.00660556	0.00519846
KEGG_PATHWAY	hsa04380:Osteoclast differentiation	6	10.7143	0.000633121	MAPK9, CSF1R, MAPK8, SYK, BTK, TYK2	46	128	8205	8.36107	0.101502	0.00660556	0.00519846
KEGG_PATHWAY	hsa04215:Apoptosis - multiple species	4	7.14286	0.000684205	MAPK9, MAPK8, XIAP, BIRC3	46	32	8205	22.2962	0.109231	0.00660556	0.00519846
KEGG_PATHWAY	hsa04068:FoxO signaling pathway	6	10.7143	0.000703551	PLK4, MAPK9, MAPK8, PLK1, BRAF, IGF1R	46	131	8205	8.1696	0.112141	0.00660556	0.00519846
KEGG_PATHWAY	hsa05212:Pancreatic cancer	5	8.92857	0.00075964	MAPK9, MAPK8, CDK6, CDK4, BRAF	46	76	8205	11.7348	0.120523	0.0067568	0.00531748
KEGG_PATHWAY	hsa04015:Rap1 signaling pathway	7	12.5	0.000926261	PDGFRB, PDGFRA, CSF1R, KDR, BRAF, FGFR3, IGF1R	46	210	8205	5.94565	0.144963	0.0078269	0.00615963
KEGG_PATHWAY	hsa04217:Necroptosis	6	10.7143	0.00167691	MAPK9, MAPK8, HSP90AB1, XIAP, TYK2, BIRC3	46	159	8205	6.73093	0.246959	0.0134951	0.0106204
KEGG_PATHWAY	hsa05215:Prostate cancer	5	8.92857	0.00188689	PDGFRB, PDGFRA, HSP90AB1, BRAF, IGF1R	46	97	8205	9.19431	0.27326	0.0142642	0.0112257
KEGG_PATHWAY	hsa01522:Endocrine resistance	5	8.92857	0.00195937	MAPK9, MAPK8, CDK4, BRAF, IGF1R	46	98	8205	9.10049	0.282124	0.0142642	0.0112257
KEGG_PATHWAY	hsa04022:cGMP-PKG signaling pathway	6	10.7143	0.00208132	OPRD1, ADRA1D, ADRB1, ADRA1B, ADRA2C, ADRA2A	46	167	8205	6.40849	0.296797	0.0142642	0.0112257
KEGG_PATHWAY	hsa04933:AGE-RAGE signaling pathway in diabetic complications	5	8.92857	0.00211009	MAPK9, MAPK8, CDK4, PIM1, F3	46	100	8205	8.91848	0.300215	0.0142642	0.0112257
KEGG_PATHWAY	hsa04064:NF-kappa B signaling pathway	5	8.92857	0.00243529	LYN, SYK, BTK, XIAP, BIRC3	46	104	8205	8.57546	0.33772	0.0158294	0.0124575
KEGG_PATHWAY	hsa04621:NOD-like receptor signaling pathway	6	10.7143	0.00317208	MAPK9, MAPK8, HSP90AB1, XIAP, TYK2, BIRC3	46	184	8205	5.8164	0.415462	0.0192325	0.0151356
KEGG_PATHWAY	hsa05145:Toxoplasmosis	5	8.92857	0.00318645	MAPK9, MAPK8, XIAP, TYK2, BIRC3	46	112	8205	7.96293	0.416884	0.0192325	0.0151356
KEGG_PATHWAY	hsa04611:Platelet activation	5	8.92857	0.00458901	LYN, SYK, TBXA2R, TBXAS1, BTK	46	124	8205	7.19232	0.540367	0.0267428	0.0210461
KEGG_PATHWAY	hsa05230:Central carbon metabolism in cancer	4	7.14286	0.0065315	PDGFRB, PDGFRA, FLT3, FGFR3	46	70	8205	10.1925	0.669598	0.0367941	0.0289563
KEGG_PATHWAY	hsa05162:Measles	5	8.92857	0.0068637	MAPK9, MAPK8, CDK6, CDK4, TYK2	46	139	8205	6.41617	0.687754	0.0374182	0.0294475
KEGG_PATHWAY	hsa04810:Regulation of actin cytoskeleton	6	10.7143	0.00797939	PDGFRB, PDGFRA, CHRM4, BRAF, PIP4K2C, FGFR3	46	229	8205	4.67344	0.741776	0.0421412	0.0331643
KEGG_PATHWAY	hsa04540:Gap junction	4	7.14286	0.0122284	PDGFRB, PDGFRA, ADRB1, HTR2A	46	88	8205	8.10771	0.874986	0.062624	0.049284
KEGG_PATHWAY	hsa05222:Small cell lung cancer	4	7.14286	0.0137834	CDK6, CDK4, XIAP, BIRC3	46	92	8205	7.7552	0.90421	0.0685115	0.0539174
KEGG_PATHWAY	hsa05231:Choline metabolism in cancer	4	7.14286	0.0163188	PDGFRB, MAPK9, PDGFRA, MAPK8	46	98	8205	7.28039	0.938	0.0787963	0.0620113
KEGG_PATHWAY	hsa05219:Bladder cancer	3	5.35714	0.021061	CDK4, BRAF, FGFR3	46	41	8205	13.0514	0.972603	0.0963381	0.0758164
KEGG_PATHWAY	hsa04659:Th17 cell differentiation	4	7.14286	0.0210918	MAPK9, MAPK8, HSP90AB1, TYK2	46	108	8205	6.60628	0.972748	0.0963381	0.0758164
KEGG_PATHWAY	hsa05206:MicroRNAs in cancer	6	10.7143	0.026458	PDGFRB, PDGFRA, ABCB1, CDK6, PIM1, FGFR3	46	310	8205	3.45231	0.989237	0.117669	0.0926031
KEGG_PATHWAY	hsa04024:cAMP signaling pathway	5	8.92857	0.0322519	MAPK9, MAPK8, BRAF, ADRB1, DRD5	46	221	8205	4.03551	0.996075	0.139758	0.109987
KEGG_PATHWAY	hsa04728:Dopaminergic synapse	4	7.14286	0.0353606	MAPK9, MAPK8, DRD4, DRD5	46	132	8205	5.40514	0.997721	0.149398	0.117574
KEGG_PATHWAY	hsa04210:Apoptosis	4	7.14286	0.0381225	MAPK9, MAPK8, XIAP, BIRC3	46	136	8205	5.24616	0.998596	0.157139	0.123666
KEGG_PATHWAY	hsa05418:Fluid shear stress and atherosclerosis	4	7.14286	0.040265	MAPK9, MAPK8, HSP90AB1, KDR	46	139	8205	5.13294	0.999037	0.162019	0.127506
KEGG_PATHWAY	hsa04730:Long-term depression	3	5.35714	0.0425843	LYN, BRAF, IGF1R	46	60	8205	8.91848	0.99936	0.167366	0.131714
KEGG_PATHWAY	hsa05224:Breast cancer	4	7.14286	0.0462726	CDK6, CDK4, BRAF, IGF1R	46	147	8205	4.85359	0.999667	0.177729	0.13987
KEGG_PATHWAY	hsa05160:Hepatitis C	4	7.14286	0.0543737	CDK6, CDK4, BRAF, TYK2	46	157	8205	4.54445	0.999921	0.204204	0.160705
KEGG_PATHWAY	hsa05120:Epithelial cell signaling in Helicobacter pylori infection	3	5.35714	0.0561479	LYN, MAPK9, MAPK8	46	70	8205	7.64441	0.999943	0.206283	0.162341
KEGG_PATHWAY	hsa05161:Hepatitis B	4	7.14286	0.0586653	MAPK9, MAPK8, BRAF, TYK2	46	162	8205	4.40419	0.999963	0.207806	0.16354
KEGG_PATHWAY	hsa05223:Non-small cell lung cancer	3	5.35714	0.0590218	CDK6, CDK4, BRAF	46	72	8205	7.43207	0.999966	0.207806	0.16354
KEGG_PATHWAY	hsa04630:JAK-STAT signaling pathway	4	7.14286	0.0622117	PDGFRB, PDGFRA, PIM1, TYK2	46	166	8205	4.29806	0.999981	0.214567	0.16886
KEGG_PATHWAY	hsa05225:Hepatocellular carcinoma	4	7.14286	0.0640221	CDK6, CDK4, BRAF, IGF1R	46	168	8205	4.24689	0.999986	0.215125	0.169299
KEGG_PATHWAY	hsa05220:Chronic myeloid leukemia	3	5.35714	0.0649192	CDK6, CDK4, BRAF	46	76	8205	7.0409	0.999988	0.215125	0.169299
KEGG_PATHWAY	hsa04662:B cell receptor signaling pathway	3	5.35714	0.0741192	LYN, SYK, BTK	46	82	8205	6.52572	0.999998	0.240887	0.189574
KEGG_PATHWAY	hsa04012:ErbB signaling pathway	3	5.35714	0.0788686	MAPK9, MAPK8, BRAF	46	85	8205	6.2954	0.999999	0.251487	0.197916
KEGG_PATHWAY	hsa05210:Colorectal cancer	3	5.35714	0.0804728	MAPK9, MAPK8, BRAF	46	86	8205	6.22219	0.999999	0.25185	0.198202
KEGG_PATHWAY	hsa05202:Transcriptional misregulation in cancer	4	7.14286	0.088657	CSF1R, FLT3, IGF1R, BIRC3	46	193	8205	3.69678	1	0.267757	0.21072
KEGG_PATHWAY	hsa04658:Th1 and Th2 cell differentiation	3	5.35714	0.0903086	MAPK9, MAPK8, TYK2	46	92	8205	5.8164	1	0.267757	0.21072
KEGG_PATHWAY	hsa04970:Salivary secretion	3	5.35714	0.0903086	ADRA1D, ADRB1, ADRA1B	46	92	8205	5.8164	1	0.267757	0.21072
KEGG_PATHWAY	hsa04657:IL-17 signaling pathway	3	5.35714	0.0936638	MAPK9, MAPK8, HSP90AB1	46	94	8205	5.69265	1	0.272917	0.214781

## Sheet: KEGG气泡图
pathway	enrichment	pvalue	count
Pathways in cancer	5.3746	6.76588e-08	16
Calcium signaling pathway	8.17527	4.93094e-07	11
Focal adhesion	7.9867	1.11658e-05	9
PI3K-Akt signaling pathway	5.54256	1.62484e-05	11
Neuroactive ligand-receptor interaction	5.34623	2.22268e-05	11
MAPK signaling pathway	6.06699	2.4497e-05	10
Ras signaling pathway	6.80223	3.57259e-05	9
Melanoma	14.8641	4.2044e-05	6
Glioma	14.2696	5.12345e-05	6
EGFR tyrosine kinase inhibitor resistance	13.5471	6.58227e-05	6
Epstein-Barr virus infection	7.06414	0.00010133	8
Progesterone-mediated oocyte maturation	10.4923	0.000221537	6
Acute myeloid leukemia	13.3112	0.000470411	5
Fc epsilon RI signaling pathway	13.1154	0.000497822	5
Kaposi sarcoma-associated herpesvirus infection	6.43602	0.000611049	7
Osteoclast differentiation	8.36107	0.000633121	6
Apoptosis - multiple species	22.2962	0.000684205	4
FoxO signaling pathway	8.1696	0.000703551	6
Pancreatic cancer	11.7348	0.00075964	5
Rap1 signaling pathway	5.94565	0.000926261	7
Necroptosis	6.73093	0.00167691	6
Prostate cancer	9.19431	0.00188689	5
Endocrine resistance	9.10049	0.00195937	5
cGMP-PKG signaling pathway	6.40849	0.00208132	6
AGE-RAGE signaling pathway in diabetic complications	8.91848	0.00211009	5
NF-kappa B signaling pathway	8.57546	0.00243529	5
NOD-like receptor signaling pathway	5.8164	0.00317208	6
Toxoplasmosis	7.96293	0.00318645	5
Platelet activation	7.19232	0.00458901	5
Central carbon metabolism in cancer	10.1925	0.0065315	4

## Sheet: MF
Category	Term	Count	%	PValue	Genes	List Total	Pop Hits	Pop Total	Fold Enrichment	Bonferroni	Benjamini	FDR
GOTERM_MF_DIRECT	GO:0004714~transmembrane receptor protein tyrosine kinase activity	17	30.3571	3.31524e-23	BLK, LYN, PDGFRB, DDR1, PDGFRA, CSF1R, SYK, FLT3, EPHA8, TYK2, IGF1R, FGR, KDR, BTK, FGFR3, FRK, DDR2	56	116	18908	49.4821	7.69135e-21	7.69135e-21	7.06145e-21
GOTERM_MF_DIRECT	GO:0005524~ATP binding	31	55.3571	6.37262e-19	BLK, DDR1, CSF1R, ABCB1, HSP90AB1, FLT3, IGF1R, MAPK9, MAPK8, KDR, PIM1, PIP4K2C, PIM2, LYN, PDGFRB, PLK4, PDGFRA, SYK, EPHA8, PLK1, BRAF, TYK2, GAK, FGR, CDK6, STK17A, CDK4, BTK, FGFR3, FRK, DDR2	56	1541	18908	6.7923	1.47845e-16	7.39224e-17	6.78684e-17
GOTERM_MF_DIRECT	GO:0004713~protein tyrosine kinase activity	14	25	7.05923e-18	BLK, LYN, PDGFRB, CSF1R, SYK, FLT3, BRAF, TYK2, IGF1R, FGR, KDR, BTK, FGFR3, FRK	56	113	18908	41.8319	1.63774e-15	5.45914e-16	5.01206e-16
GOTERM_MF_DIRECT	GO:0004715~non-membrane spanning protein tyrosine kinase activity	7	12.5	3.91739e-09	BLK, LYN, FGR, SYK, BTK, TYK2, FRK	56	46	18908	51.3804	9.08833e-07	2.27208e-07	2.08601e-07
GOTERM_MF_DIRECT	GO:0004674~protein serine/threonine kinase activity	11	19.6429	1.66621e-07	GAK, PLK4, MAPK9, MAPK8, SYK, CDK4, STK17A, PLK1, PIM1, BRAF, PIM2	56	392	18908	9.47467	3.86553e-05	7.73121e-06	7.09805e-06
GOTERM_MF_DIRECT	GO:0004672~protein kinase activity	10	17.8571	1.33829e-06	GAK, MAPK9, PDGFRA, SYK, CDK4, STK17A, PLK1, BRAF, PIM2, TYK2	56	379	18908	8.90878	0.000310435	5.17471e-05	4.75092e-05
GOTERM_MF_DIRECT	GO:0019838~growth factor binding	5	8.92857	3.93993e-06	PDGFRB, PDGFRA, FLT3, EPHA8, KDR	56	37	18908	45.6274	0.000913649	0.000130581	0.000119887
GOTERM_MF_DIRECT	GO:0042802~identical protein binding	16	28.5714	8.24297e-05	KCNH2, PLK4, BCHE, HSP90AB1, PLK1, XIAP, BRAF, ADRA1D, HTR2A, IGF1R, DPP4, KDR, BTK, PIP4K2C, FGFR3, DRD4	56	1722	18908	3.13722	0.0189428	0.00239046	0.00219469
GOTERM_MF_DIRECT	GO:0038085~vascular endothelial growth factor binding	3	5.35714	0.000123689	PDGFRB, PDGFRA, KDR	56	6	18908	168.821	0.0282897	0.00287647	0.00264089
GOTERM_MF_DIRECT	GO:0005515~protein binding	50	89.2857	0.000123986	DDR1, HSP90AB1, FLT3, EHMT2, ADRA1D, HTR2A, ADRA1B, SLC6A2, IGF1R, PIM1, KDR, PIM2, PIP4K2C, PDGFRB, KCNH2, PDGFRA, SYK, TYK2, ADRA2C, F3, ADRA2A, GAK, FGR, BTK, DDR2, BIRC3, BLK, OPRD1, CSF1R, SLC47A1, ABCB1, XIAP, ADRB1, DPP4, MAPK9, MAPK8, TBXA2R, RBBP9, DRD4, DRD5, LYN, PLK4, BCHE, PLK1, BRAF, CDK6, CDK4, DHCR7, FGFR3, FRK	56	12619	18908	1.33784	0.0283566	0.00287647	0.00264089
GOTERM_MF_DIRECT	GO:0051379~epinephrine binding	3	5.35714	0.000172841	ADRA2C, ADRA2A, DRD4	56	7	18908	144.704	0.0393091	0.00364538	0.00334683
GOTERM_MF_DIRECT	GO:0005021~vascular endothelial growth factor-activated receptor activity	3	5.35714	0.000230025	PDGFRA, FLT3, KDR	56	8	18908	126.616	0.0519726	0.00444714	0.00408294
GOTERM_MF_DIRECT	GO:0016301~kinase activity	6	10.7143	0.000499243	LYN, GAK, FGR, MAPK9, CDK4, BTK	56	226	18908	8.96397	0.109394	0.00890957	0.00817991
GOTERM_MF_DIRECT	GO:0005161~platelet-derived growth factor receptor binding	3	5.35714	0.00085139	LYN, PDGFRB, PDGFRA	56	15	18908	67.5286	0.179307	0.0141087	0.0129533
GOTERM_MF_DIRECT	GO:0005102~receptor binding	7	12.5	0.0010035	BLK, LYN, PDGFRB, DPP4, FGR, SYK, FRK	56	397	18908	5.9534	0.207789	0.0155207	0.0142496
GOTERM_MF_DIRECT	GO:0097110~scaffold protein binding	4	7.14286	0.00111064	LYN, KCNH2, SYK, BRAF	56	70	18908	19.2939	0.227259	0.0161043	0.0147854
GOTERM_MF_DIRECT	GO:0030332~cyclin binding	3	5.35714	0.00414011	GAK, CDK6, CDK4	56	33	18908	30.6948	0.618063	0.0565003	0.0518731
GOTERM_MF_DIRECT	GO:0004993~G-protein coupled serotonin receptor activity	3	5.35714	0.00439069	CHRM4, HTR2A, DRD4	56	34	18908	29.792	0.639723	0.0565911	0.0519565
GOTERM_MF_DIRECT	GO:0044877~macromolecular complex binding	6	10.7143	0.00703276	PDGFRA, FLT3, CDK4, BRAF, HTR2A, BIRC3	56	415	18908	4.88158	0.805508	0.0858737	0.078841
GOTERM_MF_DIRECT	GO:0004938~alpha2-adrenergic receptor activity	2	3.57143	0.00870156	ADRA2C, ADRA2A	56	3	18908	225.095	0.868349	0.0877723	0.0805841
GOTERM_MF_DIRECT	GO:0038062~protein tyrosine kinase collagen receptor activity	2	3.57143	0.00870156	DDR1, DDR2	56	3	18908	225.095	0.868349	0.0877723	0.0805841
GOTERM_MF_DIRECT	GO:0004705~JUN kinase activity	2	3.57143	0.00870156	MAPK9, MAPK8	56	3	18908	225.095	0.868349	0.0877723	0.0805841
GOTERM_MF_DIRECT	GO:0004937~alpha1-adrenergic receptor activity	2	3.57143	0.00870156	ADRA1D, ADRA1B	56	3	18908	225.095	0.868349	0.0877723	0.0805841
GOTERM_MF_DIRECT	GO:0031694~alpha-2A adrenergic receptor binding	2	3.57143	0.0144613	ADRB1, ADRA2C	56	5	18908	135.057	0.965936	0.129039	0.118471
GOTERM_MF_DIRECT	GO:0004952~dopamine neurotransmitter receptor activity	2	3.57143	0.0144613	DRD4, DRD5	56	5	18908	135.057	0.965936	0.129039	0.118471
GOTERM_MF_DIRECT	GO:0051380~norepinephrine binding	2	3.57143	0.0144613	ADRA2A, DRD4	56	5	18908	135.057	0.965936	0.129039	0.118471
GOTERM_MF_DIRECT	GO:0019901~protein kinase binding	6	10.7143	0.0162229	PDGFRB, FGR, HSP90AB1, SYK, PLK1, ADRA2A	56	511	18908	3.9645	0.977508	0.139397	0.127981
GOTERM_MF_DIRECT	GO:0042803~protein homodimerization activity	7	12.5	0.0176585	DPP4, KCNH2, PDGFRA, CSF1R, HSP90AB1, ADRA2C, ADRA2A	56	719	18908	3.2872	0.983971	0.146313	0.134331
GOTERM_MF_DIRECT	GO:0035240~dopamine binding	2	3.57143	0.0201881	DRD4, DRD5	56	7	18908	96.4694	0.991187	0.161505	0.148278
GOTERM_MF_DIRECT	GO:0030594~neurotransmitter receptor activity	3	5.35714	0.0243257	CHRM4, HTR2A, DRD4	56	83	18908	12.204	0.996698	0.186539	0.171262
GOTERM_MF_DIRECT	GO:0004930~G-protein coupled receptor activity	7	12.5	0.0249255	OPRD1, ADRA1D, ADRB1, ADRA1B, ADRA2C, ADRA2A, DRD5	56	778	18908	3.03792	0.997137	0.186539	0.171262
GOTERM_MF_DIRECT	GO:0048407~platelet-derived growth factor binding	2	3.57143	0.0315439	PDGFRB, PDGFRA	56	11	18908	61.3896	0.99941	0.228693	0.209964
GOTERM_MF_DIRECT	GO:0008353~RNA polymerase II carboxy-terminal domain kinase activity	2	3.57143	0.0371733	CDK6, CDK4	56	13	18908	51.9451	0.999848	0.261339	0.239937
GOTERM_MF_DIRECT	GO:0004707~MAP kinase activity	2	3.57143	0.0455571	MAPK9, MAPK8	56	16	18908	42.2054	0.99998	0.31086	0.285402
GOTERM_MF_DIRECT	GO:0042910~xenobiotic transporter activity	2	3.57143	0.0593712	ABCB1, SLC47A1	56	21	18908	32.1565	0.999999	0.386405	0.35476
GOTERM_MF_DIRECT	GO:0031625~ubiquitin protein ligase binding	4	7.14286	0.0599594	LYN, KCNH2, ABCB1, HSP90AB1	56	307	18908	4.39926	0.999999	0.386405	0.35476
GOTERM_MF_DIRECT	GO:0043027~cysteine-type endopeptidase inhibitor activity involved in apoptotic process	2	3.57143	0.0621104	XIAP, BIRC3	56	22	18908	30.6948	1	0.389449	0.357554
GOTERM_MF_DIRECT	GO:0043548~phosphatidylinositol 3-kinase binding	2	3.57143	0.0648417	PDGFRB, IGF1R	56	23	18908	29.3602	1	0.395876	0.363455
GOTERM_MF_DIRECT	GO:0043274~phospholipase binding	2	3.57143	0.070281	SYK, BTK	56	25	18908	27.0114	1	0.418082	0.383842
GOTERM_MF_DIRECT	GO:0005242~inward rectifier potassium channel activity	2	3.57143	0.0729889	KCNH2, KCNN3	56	26	18908	25.9725	1	0.423336	0.388666
GOTERM_MF_DIRECT	GO:0005178~integrin binding	3	5.35714	0.0798518	LYN, SYK, KDR	56	161	18908	6.29148	1	0.447796	0.411123
GOTERM_MF_DIRECT	GO:0004693~cyclin-dependent protein serine/threonine kinase activity	2	3.57143	0.0810664	CDK6, CDK4	56	29	18908	23.2857	1	0.447796	0.411123
GOTERM_MF_DIRECT	GO:0046982~protein heterodimerization activity	4	7.14286	0.0950563	ADRB1, ADRA1B, ADRA2C, ADRA2A	56	374	18908	3.61115	1	0.512862	0.47086

## Sheet: CC
Category	Term	Count	%	PValue	Genes	List Total	Pop Hits	Pop Total	Fold Enrichment	Bonferroni	Benjamini	FDR
GOTERM_CC_DIRECT	GO:0005887~integral component of plasma membrane	23	41.0714	3.7717e-12	PDGFRB, DDR1, KCNH2, OPRD1, PDGFRA, CSF1R, FLT3, EPHA8, CHRM4, ADRA1D, ADRB1, HTR2A, ADRA1B, ADRA2C, SLC6A2, ADRA2A, IGF1R, TBXA2R, KDR, FGFR3, DRD4, DRD5, DDR2	56	1426	20580	5.92742	5.84606e-10	5.84613e-10	5.43124e-10
GOTERM_CC_DIRECT	GO:0005886~plasma membrane	39	69.6429	2.05658e-11	DDR1, OPRD1, CSF1R, SLC47A1, ABCB1, HSP90AB1, FLT3, CHRM4, ADRA1D, ADRB1, HTR2A, ADRA1B, SLC6A2, IGF1R, DPP4, MAPK9, TBXA2R, KDR, PIM1, KCNN3, PIP4K2C, DRD4, DRD5, LYN, PDGFRB, KCNH2, BCHE, PDGFRA, SYK, EPHA8, BRAF, ADRA2C, F3, ADRA2A, FGR, STK17A, BTK, FGFR3, DDR2	56	5310	20580	2.69915	3.18769e-09	1.59385e-09	1.48074e-09
GOTERM_CC_DIRECT	GO:0043235~receptor complex	11	19.6429	2.91924e-10	PDGFRB, DDR1, PDGFRA, CSF1R, FLT3, EPHA8, KDR, FGFR3, ADRA2A, IGF1R, DDR2	56	219	20580	18.4589	4.52483e-08	1.50828e-08	1.40124e-08
GOTERM_CC_DIRECT	GO:0031234~extrinsic component of cytoplasmic side of plasma membrane	5	8.92857	3.27429e-05	BLK, LYN, FGR, SYK, FRK	56	68	20580	27.0221	0.00506237	0.00126879	0.00117874
GOTERM_CC_DIRECT	GO:0045121~membrane raft	7	12.5	5.69534e-05	LYN, OPRD1, DPP4, BTK, KDR, SLC6A2, BIRC3	56	253	20580	10.168	0.00878917	0.00176555	0.00164026
GOTERM_CC_DIRECT	GO:0009986~cell surface	9	16.0714	0.000286577	PDGFRB, DPP4, KCNH2, CSF1R, ABCB1, HSP90AB1, SLC6A2, FGFR3, F3	56	642	20580	5.15187	0.0434534	0.00740323	0.00687784
GOTERM_CC_DIRECT	GO:0043025~neuronal cell body	7	12.5	0.000775936	HSP90AB1, PDE1A, KCNN3, HTR2A, ADRA2C, ADRA2A, IGF1R	56	411	20580	6.25912	0.11336	0.0171814	0.0159621
GOTERM_CC_DIRECT	GO:0016324~apical plasma membrane	6	10.7143	0.00341179	PDGFRB, DPP4, ABCB1, SLC47A1, HSP90AB1, DDR2	56	380	20580	5.80263	0.411237	0.0661034	0.0614122
GOTERM_CC_DIRECT	GO:0031226~intrinsic component of plasma membrane	3	5.35714	0.0048773	PDGFRB, OPRD1, PDGFRA	56	39	20580	28.2692	0.531318	0.083998	0.0780369
GOTERM_CC_DIRECT	GO:0005634~nucleus	26	46.4286	0.00758027	HSP90AB1, FLT3, PDE1A, EHMT2, XIAP, ADRA1B, IGF1R, MAPK9, MAPK8, KDR, PIM1, LYN, PDGFRB, PLK4, PDGFRA, SYK, PLK1, BRAF, TYK2, CDK6, STK17A, CDK4, BTK, FGFR3, FRK, BIRC3	56	6007	20580	1.59064	0.692542	0.117494	0.109156
GOTERM_CC_DIRECT	GO:0098793~presynapse	4	7.14286	0.0106099	GAK, BRAF, HTR2A, SLC6A2	56	170	20580	8.64706	0.808587	0.145876	0.135524
GOTERM_CC_DIRECT	GO:0005829~cytosol	24	42.8571	0.0112936	BLK, LYN, PLK4, HSP90AB1, SYK, FLT3, PDE1A, PLK1, XIAP, BRAF, TYK2, HTR2A, GAK, FGR, MAPK9, MAPK8, CDK6, CDK4, TBXAS1, PIM1, BTK, PIP4K2C, FRK, BIRC3	56	5520	20580	1.59783	0.828037	0.145876	0.135524
GOTERM_CC_DIRECT	GO:0043679~axon terminus	3	5.35714	0.0134841	OPRD1, ADRA2C, ADRA2A	56	66	20580	16.7045	0.878063	0.160771	0.149362
GOTERM_CC_DIRECT	GO:0005901~caveola	3	5.35714	0.0180535	HTR2A, ADRA1B, IGF1R	56	77	20580	14.3182	0.940624	0.19088	0.177334
GOTERM_CC_DIRECT	GO:0043005~neuron projection	5	8.92857	0.0184723	OPRD1, EPHA8, BRAF, KCNN3, SLC6A2	56	379	20580	4.84828	0.944423	0.19088	0.177334
GOTERM_CC_DIRECT	GO:0005925~focal adhesion	5	8.92857	0.0267576	GAK, PDGFRB, DPP4, FGFR3, DDR2	56	425	20580	4.32353	0.985063	0.259214	0.240818
GOTERM_CC_DIRECT	GO:0098978~glutamatergic synapse	5	8.92857	0.0329681	LYN, HTR2A, ADRA2C, ADRA2A, DRD4	56	454	20580	4.04736	0.994462	0.300592	0.27926
GOTERM_CC_DIRECT	GO:0042734~presynaptic membrane	3	5.35714	0.0434648	OPRD1, HTR2A, SLC6A2	56	124	20580	8.89113	0.99898	0.374281	0.347719
GOTERM_CC_DIRECT	GO:0005737~cytoplasm	22	39.2857	0.0493155	LYN, PDGFRB, PLK4, PDGFRA, HSP90AB1, SYK, PLK1, XIAP, TYK2, ADRA1B, ADRA2C, ADRA2A, IGF1R, GAK, MAPK9, MAPK8, CDK6, PIM1, BTK, PIM2, KCNN3, BIRC3	56	5593	20580	1.44556	0.999606	0.40231	0.373759
GOTERM_CC_DIRECT	GO:0048471~perinuclear region of cytoplasm	6	10.7143	0.0532613	LYN, GAK, KCNH2, HSP90AB1, CDK4, BTK	56	766	20580	2.87859	0.999793	0.412775	0.383481
GOTERM_CC_DIRECT	GO:0031410~cytoplasmic vesicle	4	7.14286	0.0561084	PDGFRB, BTK, HTR2A, FGFR3	56	325	20580	4.52308	0.99987	0.414134	0.384743
GOTERM_CC_DIRECT	GO:0098992~neuronal dense core vesicle	2	3.57143	0.0622405	OPRD1, ADRB1	56	24	20580	30.625	0.999953	0.438513	0.407392
GOTERM_CC_DIRECT	GO:0005654~nucleoplasm	16	28.5714	0.0934292	PDGFRA, CSF1R, ABCB1, HSP90AB1, EHMT2, PLK1, XIAP, MAPK9, MAPK8, CDK6, CDK4, PIM1, RBBP9, PIP4K2C, FRK, BIRC3	56	3960	20580	1.48485	1	0.623765	0.579498

## Sheet: BP
Category	Term	Count	%	PValue	Genes	List Total	Pop Hits	Pop Total	Fold Enrichment	Bonferroni	Benjamini	FDR
GOTERM_BP_DIRECT	GO:0018108~peptidyl-tyrosine phosphorylation	16	28.5714	4.65152e-20	BLK, LYN, PDGFRB, PDGFRA, CSF1R, SYK, FLT3, EPHA8, TYK2, HTR2A, FGR, KDR, BTK, FGFR3, FRK, DDR2	56	143	19333	38.6274	4.40965e-17	4.40499e-17	4.22358e-17
GOTERM_BP_DIRECT	GO:0007169~transmembrane receptor protein tyrosine kinase signaling pathway	15	26.7857	8.88672e-19	BLK, LYN, PDGFRB, DDR1, PDGFRA, CSF1R, SYK, FLT3, EPHA8, IGF1R, FGR, KDR, FGFR3, FRK, DDR2	56	133	19333	38.936	8.42461e-16	4.20786e-16	4.03457e-16
GOTERM_BP_DIRECT	GO:0046777~protein autophosphorylation	16	28.5714	1.88803e-18	LYN, PDGFRB, DDR1, PDGFRA, CSF1R, SYK, FLT3, EPHA8, IGF1R, FGR, PIM1, KDR, BTK, PIM2, FGFR3, DDR2	56	182	19333	30.3501	1.78986e-15	5.95989e-16	5.71445e-16
GOTERM_BP_DIRECT	GO:0033674~positive regulation of kinase activity	11	19.6429	7.9329e-15	PDGFRB, DDR1, PDGFRA, CSF1R, FLT3, EPHA8, KDR, FGFR3, DRD4, IGF1R, DDR2	56	73	19333	52.0213	7.47269e-12	1.87811e-12	1.80077e-12
GOTERM_BP_DIRECT	GO:0006468~protein phosphorylation	17	30.3571	4.06798e-13	LYN, PLK4, SYK, PLK1, BRAF, TYK2, GAK, FGR, MAPK9, MAPK8, CDK6, STK17A, CDK4, PIM1, BTK, PIM2, FRK	56	503	19333	11.6679	3.85633e-10	7.70476e-11	7.38746e-11
GOTERM_BP_DIRECT	GO:0043552~positive regulation of phosphatidylinositol 3-kinase activity	7	12.5	3.42588e-10	LYN, PDGFRB, FGR, PDGFRA, FLT3, EPHA8, FGFR3	56	32	19333	75.5195	3.24774e-07	5.40719e-08	5.18451e-08
GOTERM_BP_DIRECT	GO:0007275~multicellular organism development	11	19.6429	4.85525e-10	PDGFRB, DDR1, PDGFRA, CSF1R, FLT3, EPHA8, PIM1, KDR, FGFR3, IGF1R, DDR2	56	217	19333	17.5002	4.60277e-07	6.56846e-08	6.29795e-08
GOTERM_BP_DIRECT	GO:0071880~adenylate cyclase-activating adrenergic receptor signaling pathway	6	10.7143	1.28834e-09	ADRA1D, ADRB1, ADRA1B, ADRA2C, ADRA2A, DRD5	56	18	19333	115.077	1.22135e-06	1.52507e-07	1.46227e-07
GOTERM_BP_DIRECT	GO:0043410~positive regulation of MAPK cascade	9	16.0714	1.61585e-08	FLT3, EPHA8, KDR, ADRA1D, ADRA1B, ADRA2C, FGFR3, ADRA2A, IGF1R	56	160	19333	19.4193	1.53182e-05	1.70024e-06	1.63022e-06
GOTERM_BP_DIRECT	GO:0008284~positive regulation of cell proliferation	13	23.2143	3.80885e-08	LYN, PDGFRB, PDGFRA, CSF1R, FLT3, ADRA1D, HTR2A, ADRA2A, IGF1R, DPP4, CDK4, KDR, FGFR3	56	553	19333	8.11576	3.61073e-05	3.60698e-06	3.45844e-06
GOTERM_BP_DIRECT	GO:0045907~positive regulation of vasoconstriction	6	10.7143	6.29121e-08	TBXA2R, TBXAS1, ADRA1D, HTR2A, ADRA1B, ADRA2C	56	37	19333	55.9836	5.96389e-05	5.41616e-06	5.19311e-06
GOTERM_BP_DIRECT	GO:0043066~negative regulation of apoptotic process	12	21.4286	2.37997e-07	PDGFRB, CSF1R, MAPK8, PLK1, PIM1, KDR, XIAP, BRAF, PIM2, IGF1R, DDR2, BIRC3	56	530	19333	7.81658	0.000225596	1.8782e-05	1.80085e-05
GOTERM_BP_DIRECT	GO:0038095~Fc-epsilon receptor signaling pathway	5	8.92857	4.98578e-07	LYN, MAPK9, MAPK8, SYK, BTK	56	23	19333	75.0505	0.00047254	3.63195e-05	3.48238e-05
GOTERM_BP_DIRECT	GO:0030335~positive regulation of cell migration	9	16.0714	7.60109e-07	LYN, PDGFRB, FGR, PDGFRA, CSF1R, KDR, F3, ADRA2A, IGF1R	56	264	19333	11.7693	0.000720324	5.14159e-05	4.92985e-05
GOTERM_BP_DIRECT	GO:0070374~positive regulation of ERK1 and ERK2 cascade	8	14.2857	3.73566e-06	PDGFRB, PDGFRA, CSF1R, KDR, BRAF, HTR2A, FGFR3, DDR2	56	229	19333	12.0605	0.00353515	0.000224607	0.000215357
GOTERM_BP_DIRECT	GO:0014068~positive regulation of phosphatidylinositol 3-kinase signaling	6	10.7143	3.79484e-06	PDGFRB, FGR, PDGFRA, FLT3, KDR, IGF1R	56	83	19333	24.9565	0.00359105	0.000224607	0.000215357
GOTERM_BP_DIRECT	GO:0035556~intracellular signal transduction	10	17.8571	4.80677e-06	BLK, LYN, MAPK9, MAPK8, SYK, STK17A, BTK, BRAF, TYK2, ADRA1B	56	453	19333	7.62102	0.00454646	0.000267765	0.000256738
GOTERM_BP_DIRECT	GO:0042493~response to drug	8	14.2857	1.86136e-05	LYN, BCHE, ABCB1, HSP90AB1, TBXA2R, CDK4, HTR2A, SLC6A2	56	293	19333	9.42613	0.0174911	0.000979283	0.000938953
GOTERM_BP_DIRECT	GO:0048146~positive regulation of fibroblast proliferation	5	8.92857	2.21882e-05	PDGFRB, PDGFRA, CDK6, CDK4, DDR2	56	58	19333	29.7614	0.0208149	0.0011059	0.00106036
GOTERM_BP_DIRECT	GO:0038083~peptidyl-tyrosine autophosphorylation	4	7.14286	3.22903e-05	DDR1, BTK, KDR, IGF1R	56	22	19333	62.7695	0.0301479	0.00152894	0.00146598
GOTERM_BP_DIRECT	GO:0002902~regulation of B cell apoptotic process	3	5.35714	4.75054e-05	BLK, LYN, BTK	56	4	19333	258.924	0.0440371	0.00204489	0.00196068
GOTERM_BP_DIRECT	GO:0001996~positive regulation of heart rate by epinephrine-norepinephrine	3	5.35714	4.75054e-05	ADRA1D, ADRB1, ADRA1B	56	4	19333	258.924	0.0440371	0.00204489	0.00196068
GOTERM_BP_DIRECT	GO:0009410~response to xenobiotic stimulus	7	12.5	6.2753e-05	LYN, ABCB1, HSP90AB1, TBXA2R, CDK4, HTR2A, SLC6A2	56	242	19333	9.98605	0.0577567	0.00258379	0.00247738
GOTERM_BP_DIRECT	GO:0043406~positive regulation of MAP kinase activity	5	8.92857	7.89664e-05	PDGFRB, FLT3, HTR2A, ADRA2A, DRD4	56	80	19333	21.577	0.0721295	0.00311588	0.00298756
GOTERM_BP_DIRECT	GO:0042596~fear response	3	5.35714	0.00011833	ADRB1, ADRA2A, DRD4	56	6	19333	172.616	0.10612	0.00448234	0.00429774
GOTERM_BP_DIRECT	GO:0090330~regulation of platelet aggregation	3	5.35714	0.000165359	BLK, LYN, SYK	56	7	19333	147.957	0.145102	0.00600724	0.00575985
GOTERM_BP_DIRECT	GO:0034614~cellular response to reactive oxygen species	4	7.14286	0.000171273	MAPK9, PDGFRA, MAPK8, BTK	56	38	19333	36.3402	0.149882	0.00600724	0.00575985
GOTERM_BP_DIRECT	GO:0048015~phosphatidylinositol-mediated signaling	4	7.14286	0.00034416	PDGFRB, PDGFRA, CSF1R, IGF1R	56	48	19333	28.7693	0.278425	0.01164	0.0111606
GOTERM_BP_DIRECT	GO:0038063~collagen-activated tyrosine kinase receptor signaling pathway	3	5.35714	0.000514975	DDR1, SYK, DDR2	56	12	19333	86.308	0.386345	0.0168166	0.016124
GOTERM_BP_DIRECT	GO:0097028~dendritic cell differentiation	3	5.35714	0.000814803	BLK, LYN, FLT3	56	15	19333	69.0464	0.538258	0.0241045	0.0231118
GOTERM_BP_DIRECT	GO:0048148~behavioral response to cocaine	3	5.35714	0.000814803	EHMT2, HTR2A, DRD4	56	15	19333	69.0464	0.538258	0.0241045	0.0231118
GOTERM_BP_DIRECT	GO:0007187~G-protein coupled receptor signaling pathway, coupled to cyclic nucleotide second messenger	4	7.14286	0.000839966	OPRD1, CHRM4, HTR2A, DRD4	56	65	19333	21.2451	0.549151	0.0241045	0.0231118
GOTERM_BP_DIRECT	GO:0007200~phospholipase C-activating G-protein coupled receptor signaling pathway	4	7.14286	0.000839966	OPRD1, ADRA1D, HTR2A, ADRA1B	56	65	19333	21.2451	0.549151	0.0241045	0.0231118
GOTERM_BP_DIRECT	GO:0042531~positive regulation of tyrosine phosphorylation of STAT protein	4	7.14286	0.000999478	LYN, CSF1R, FLT3, FGFR3	56	69	19333	20.0135	0.612477	0.0278384	0.026692
GOTERM_BP_DIRECT	GO:0007204~positive regulation of cytosolic calcium ion concentration	5	8.92857	0.00110971	PDGFRA, TBXA2R, ADRA1D, HTR2A, ADRA1B	56	160	19333	10.7885	0.650967	0.0300256	0.0287891
GOTERM_BP_DIRECT	GO:0002244~hematopoietic progenitor cell differentiation	4	7.14286	0.00127271	LYN, PDGFRA, CSF1R, KDR	56	75	19333	18.4124	0.700995	0.0334793	0.0321005
GOTERM_BP_DIRECT	GO:0019229~regulation of vasoconstriction	3	5.35714	0.00146102	ADRA1B, ADRA2C, ADRA2A	56	20	19333	51.7848	0.749941	0.0364101	0.0349106
GOTERM_BP_DIRECT	GO:0030889~negative regulation of B cell proliferation	3	5.35714	0.00146102	BLK, LYN, BTK	56	20	19333	51.7848	0.749941	0.0364101	0.0349106
GOTERM_BP_DIRECT	GO:0045088~regulation of innate immune response	3	5.35714	0.00161187	FGR, XIAP, BIRC3	56	21	19333	49.3189	0.783309	0.038161	0.0365894
GOTERM_BP_DIRECT	GO:0038096~Fc-gamma receptor signaling pathway involved in phagocytosis	3	5.35714	0.00161187	LYN, FGR, SYK	56	21	19333	49.3189	0.783309	0.038161	0.0365894
GOTERM_BP_DIRECT	GO:0008285~negative regulation of cell proliferation	7	12.5	0.00198379	LYN, DDR1, CSF1R, BCHE, CDK6, PIM2, FRK	56	464	19333	5.20824	0.847792	0.0458208	0.0439338
GOTERM_BP_DIRECT	GO:0051090~regulation of sequence-specific DNA binding transcription factor activity	3	5.35714	0.0021069	MAPK9, MAPK8, SYK	56	24	19333	43.154	0.864591	0.0475057	0.0455493
GOTERM_BP_DIRECT	GO:0051726~regulation of cell cycle	6	10.7143	0.00224622	CDK6, HSP90AB1, CDK4, PLK1, XIAP, BIRC3	56	324	19333	6.39319	0.881378	0.0494691	0.0474319
GOTERM_BP_DIRECT	GO:0002862~negative regulation of inflammatory response to antigenic stimulus	3	5.35714	0.00247193	LYN, FGR, SYK	56	26	19333	39.8345	0.904277	0.0532028	0.0510117
GOTERM_BP_DIRECT	GO:0098664~G-protein coupled serotonin receptor signaling pathway	3	5.35714	0.0028646	CHRM4, HTR2A, DRD4	56	28	19333	36.9892	0.934095	0.0602839	0.0578012
GOTERM_BP_DIRECT	GO:0070473~negative regulation of uterine smooth muscle contraction	2	3.57143	0.00568181	ADRA2C, ADRA2A	56	2	19333	345.232	0.995491	0.116696	0.111891
GOTERM_BP_DIRECT	GO:0007268~chemical synaptic transmission	5	8.92857	0.00579169	CHRM4, HTR2A, SLC6A2, DRD4, DRD5	56	253	19333	6.82277	0.99594	0.116696	0.111891
GOTERM_BP_DIRECT	GO:0050853~B cell receptor signaling pathway	4	7.14286	0.00643336	BLK, LYN, SYK, BTK	56	133	19333	10.3829	0.997798	0.126925	0.121698
GOTERM_BP_DIRECT	GO:0045471~response to ethanol	4	7.14286	0.00684102	TBXA2R, EHMT2, TBXAS1, IGF1R	56	136	19333	10.1539	0.998508	0.132213	0.126768
GOTERM_BP_DIRECT	GO:0045087~innate immune response	7	12.5	0.00723662	BLK, LYN, FGR, CSF1R, SYK, BTK, FRK	56	605	19333	3.99442	0.998977	0.137062	0.131417
GOTERM_BP_DIRECT	GO:0038091~positive regulation of cell proliferation by VEGF-activated platelet derived growth factor receptor signaling pathway	2	3.57143	0.00851081	PDGFRB, PDGFRA	56	3	19333	230.155	0.999697	0.152071	0.145808
GOTERM_BP_DIRECT	GO:0072277~metanephric glomerular capillary formation	2	3.57143	0.00851081	PDGFRB, PDGFRA	56	3	19333	230.155	0.999697	0.152071	0.145808
GOTERM_BP_DIRECT	GO:0002431~Fc receptor mediated stimulatory signaling pathway	2	3.57143	0.00851081	BLK, LYN	56	3	19333	230.155	0.999697	0.152071	0.145808
GOTERM_BP_DIRECT	GO:0019221~cytokine-mediated signaling pathway	4	7.14286	0.0099501	CSF1R, FLT3, TYK2, F3	56	156	19333	8.85211	0.999924	0.174495	0.167309
GOTERM_BP_DIRECT	GO:0090398~cellular senescence	3	5.35714	0.0103444	MAPK9, MAPK8, IGF1R	56	54	19333	19.1796	0.999948	0.178112	0.170777
GOTERM_BP_DIRECT	GO:0071226~cellular response to molecule of fungal origin	2	3.57143	0.0113319	SYK, BTK	56	4	19333	172.616	0.99998	0.181887	0.174396
GOTERM_BP_DIRECT	GO:0002553~histamine secretion by mast cell	2	3.57143	0.0113319	LYN, BTK	56	4	19333	172.616	0.99998	0.181887	0.174396
GOTERM_BP_DIRECT	GO:0070667~negative regulation of mast cell proliferation	2	3.57143	0.0113319	BLK, LYN	56	4	19333	172.616	0.99998	0.181887	0.174396
GOTERM_BP_DIRECT	GO:2000670~positive regulation of dendritic cell apoptotic process	2	3.57143	0.0113319	BLK, LYN	56	4	19333	172.616	0.99998	0.181887	0.174396
GOTERM_BP_DIRECT	GO:0030154~cell differentiation	7	12.5	0.0126071	BLK, LYN, FGR, SYK, FLT3, TYK2, FRK	56	682	19333	3.54344	0.999994	0.198982	0.190788
GOTERM_BP_DIRECT	GO:0002513~tolerance induction to self antigen	2	3.57143	0.0141451	BLK, LYN	56	5	19333	138.093	0.999999	0.205355	0.196898
GOTERM_BP_DIRECT	GO:0032811~negative regulation of epinephrine secretion	2	3.57143	0.0141451	ADRA2C, ADRA2A	56	5	19333	138.093	0.999999	0.205355	0.196898
GOTERM_BP_DIRECT	GO:0070424~regulation of nucleotide-binding oligomerization domain containing signaling pathway	2	3.57143	0.0141451	XIAP, BIRC3	56	5	19333	138.093	0.999999	0.205355	0.196898
GOTERM_BP_DIRECT	GO:0010715~regulation of extracellular matrix disassembly	2	3.57143	0.0141451	DDR1, DDR2	56	5	19333	138.093	0.999999	0.205355	0.196898
GOTERM_BP_DIRECT	GO:0035624~receptor transactivation	2	3.57143	0.0141451	ADRA2C, ADRA2A	56	5	19333	138.093	0.999999	0.205355	0.196898
GOTERM_BP_DIRECT	GO:0030168~platelet activation	3	5.35714	0.014312	SYK, ADRA2C, ADRA2A	56	64	19333	16.1828	0.999999	0.205355	0.196898
GOTERM_BP_DIRECT	GO:0071466~cellular response to xenobiotic stimulus	3	5.35714	0.0147397	KCNH2, EHMT2, BRAF	56	65	19333	15.9338	0.999999	0.208242	0.199666
GOTERM_BP_DIRECT	GO:0018105~peptidyl-serine phosphorylation	4	7.14286	0.0150469	MAPK9, MAPK8, SYK, PLK1	56	182	19333	7.58752	0.999999	0.208242	0.199666
GOTERM_BP_DIRECT	GO:0042752~regulation of circadian rhythm	3	5.35714	0.0151728	MAPK9, MAPK8, DRD4	56	66	19333	15.6924	0.999999	0.208242	0.199666
GOTERM_BP_DIRECT	GO:0035690~cellular response to drug	3	5.35714	0.0156115	KCNH2, EHMT2, BRAF	56	67	19333	15.4582	1	0.211201	0.202503
GOTERM_BP_DIRECT	GO:0010628~positive regulation of gene expression	6	10.7143	0.0165335	MAPK9, MAPK8, CDK6, RBBP9, BRAF, F3	56	525	19333	3.94551	1	0.211212	0.202514
GOTERM_BP_DIRECT	GO:0002768~immune response-regulating cell surface receptor signaling pathway	2	3.57143	0.0169505	LYN, FGR	56	6	19333	115.077	1	0.211212	0.202514
GOTERM_BP_DIRECT	GO:0002576~platelet degranulation	2	3.57143	0.0169505	BLK, LYN	56	6	19333	115.077	1	0.211212	0.202514
GOTERM_BP_DIRECT	GO:2000491~positive regulation of hepatic stellate cell activation	2	3.57143	0.0169505	PDGFRB, DDR2	56	6	19333	115.077	1	0.211212	0.202514
GOTERM_BP_DIRECT	GO:0045646~regulation of erythrocyte differentiation	2	3.57143	0.0169505	LYN, CDK6	56	6	19333	115.077	1	0.211212	0.202514
GOTERM_BP_DIRECT	GO:0050855~regulation of B cell receptor signaling pathway	2	3.57143	0.0169505	BLK, LYN	56	6	19333	115.077	1	0.211212	0.202514
GOTERM_BP_DIRECT	GO:0071902~positive regulation of protein serine/threonine kinase activity	3	5.35714	0.0174198	CSF1R, HSP90AB1, PIM1	56	71	19333	14.5873	1	0.214241	0.205418
GOTERM_BP_DIRECT	GO:0000082~G1/S transition of mitotic cell cycle	3	5.35714	0.0188318	CDK6, CDK4, PIM2	56	74	19333	13.9959	1	0.228637	0.219221
GOTERM_BP_DIRECT	GO:0002318~myeloid progenitor cell differentiation	2	3.57143	0.019748	FLT3, BRAF	56	7	19333	98.6378	1	0.236726	0.226977
GOTERM_BP_DIRECT	GO:0048511~rhythmic process	3	5.35714	0.0202904	MAPK9, MAPK8, DRD4	56	77	19333	13.4506	1	0.240188	0.230296
GOTERM_BP_DIRECT	GO:0031398~positive regulation of protein ubiquitination	3	5.35714	0.0207869	MAPK9, XIAP, BIRC3	56	78	19333	13.2782	1	0.243027	0.233018
GOTERM_BP_DIRECT	GO:0010700~negative regulation of norepinephrine secretion	2	3.57143	0.0225377	ADRA2C, ADRA2A	56	8	19333	86.308	1	0.257147	0.246557
GOTERM_BP_DIRECT	GO:0061298~retina vasculature development in camera-type eye	2	3.57143	0.0225377	PDGFRB, PDGFRA	56	8	19333	86.308	1	0.257147	0.246557
GOTERM_BP_DIRECT	GO:0001945~lymph vessel development	2	3.57143	0.0253196	SYK, KDR	56	9	19333	76.7183	1	0.27881	0.267328
GOTERM_BP_DIRECT	GO:0003416~endochondral bone growth	2	3.57143	0.0253196	FGFR3, DDR2	56	9	19333	76.7183	1	0.27881	0.267328
GOTERM_BP_DIRECT	GO:0071875~adrenergic receptor signaling pathway	2	3.57143	0.0253196	ADRA2C, ADRA2A	56	9	19333	76.7183	1	0.27881	0.267328
GOTERM_BP_DIRECT	GO:0009636~response to toxic substance	3	5.35714	0.0260247	LYN, PDGFRB, CDK4	56	88	19333	11.7693	1	0.280051	0.268517
GOTERM_BP_DIRECT	GO:0007165~signal transduction	9	16.0714	0.0261223	LYN, PDGFRB, CSF1R, CDK4, PDE1A, CHRM4, BRAF, IGF1R, DDR2	56	1268	19333	2.45039	1	0.280051	0.268517
GOTERM_BP_DIRECT	GO:0033138~positive regulation of peptidyl-serine phosphorylation	3	5.35714	0.0276901	OPRD1, HSP90AB1, BRAF	56	91	19333	11.3813	1	0.280051	0.268517
GOTERM_BP_DIRECT	GO:0007267~cell-cell signaling	4	7.14286	0.0277137	ADRA1D, ADRA1B, ADRA2C, FGFR3	56	230	19333	6.00404	1	0.280051	0.268517
GOTERM_BP_DIRECT	GO:0050764~regulation of phagocytosis	2	3.57143	0.0280938	FGR, SYK	56	10	19333	69.0464	1	0.280051	0.268517
GOTERM_BP_DIRECT	GO:0010863~positive regulation of phospholipase C activity	2	3.57143	0.0280938	PDGFRB, PDGFRA	56	10	19333	69.0464	1	0.280051	0.268517
GOTERM_BP_DIRECT	GO:0001963~synaptic transmission, dopaminergic	2	3.57143	0.0280938	DRD4, DRD5	56	10	19333	69.0464	1	0.280051	0.268517
GOTERM_BP_DIRECT	GO:0060397~JAK-STAT cascade involved in growth hormone signaling pathway	2	3.57143	0.0280938	LYN, TYK2	56	10	19333	69.0464	1	0.280051	0.268517
GOTERM_BP_DIRECT	GO:0043304~regulation of mast cell degranulation	2	3.57143	0.0280938	BLK, LYN	56	10	19333	69.0464	1	0.280051	0.268517
GOTERM_BP_DIRECT	GO:0043306~positive regulation of mast cell degranulation	2	3.57143	0.0308602	FGR, SYK	56	11	19333	62.7695	1	0.301284	0.288877
GOTERM_BP_DIRECT	GO:0045793~positive regulation of cell size	2	3.57143	0.0308602	HSP90AB1, CDK4	56	11	19333	62.7695	1	0.301284	0.288877
GOTERM_BP_DIRECT	GO:0055003~cardiac myofibril assembly	2	3.57143	0.0336188	PDGFRB, PDGFRA	56	12	19333	57.5387	1	0.31837	0.305259
GOTERM_BP_DIRECT	GO:1990961~drug transmembrane export	2	3.57143	0.0336188	ABCB1, SLC47A1	56	12	19333	57.5387	1	0.31837	0.305259
GOTERM_BP_DIRECT	GO:0050927~positive regulation of positive chemotaxis	2	3.57143	0.0336188	KDR, F3	56	12	19333	57.5387	1	0.31837	0.305259
GOTERM_BP_DIRECT	GO:0042060~wound healing	3	5.35714	0.0347632	PDGFRB, PDGFRA, DRD5	56	103	19333	10.0553	1	0.325948	0.312525
GOTERM_BP_DIRECT	GO:0048680~positive regulation of axon regeneration	2	3.57143	0.0363698	BRAF, IGF1R	56	13	19333	53.1126	1	0.331175	0.317536
GOTERM_BP_DIRECT	GO:0001775~cell activation	2	3.57143	0.0363698	PDGFRA, SYK	56	13	19333	53.1126	1	0.331175	0.317536
GOTERM_BP_DIRECT	GO:0033628~regulation of cell adhesion mediated by integrin	2	3.57143	0.0363698	LYN, EPHA8	56	13	19333	53.1126	1	0.331175	0.317536
GOTERM_BP_DIRECT	GO:0035988~chondrocyte proliferation	2	3.57143	0.039113	FGFR3, DDR2	56	14	19333	49.3189	1	0.346016	0.331766
GOTERM_BP_DIRECT	GO:0045579~positive regulation of B cell differentiation	2	3.57143	0.039113	SYK, BTK	56	14	19333	49.3189	1	0.346016	0.331766
GOTERM_BP_DIRECT	GO:0046488~phosphatidylinositol metabolic process	2	3.57143	0.039113	PDGFRB, CSF1R	56	14	19333	49.3189	1	0.346016	0.331766
GOTERM_BP_DIRECT	GO:0009615~response to virus	3	5.35714	0.0398265	FGR, CDK6, PIM2	56	111	19333	9.3306	1	0.346016	0.331766
GOTERM_BP_DIRECT	GO:0006874~cellular calcium ion homeostasis	3	5.35714	0.0398265	HTR2A, DRD4, DRD5	56	111	19333	9.3306	1	0.346016	0.331766
GOTERM_BP_DIRECT	GO:0038084~vascular endothelial growth factor signaling pathway	2	3.57143	0.0445765	FLT3, KDR	56	16	19333	43.154	1	0.37691	0.361388
GOTERM_BP_DIRECT	GO:0032516~positive regulation of phosphoprotein phosphatase activity	2	3.57143	0.0445765	PDGFRB, HSP90AB1	56	16	19333	43.154	1	0.37691	0.361388
GOTERM_BP_DIRECT	GO:1904385~cellular response to angiotensin	2	3.57143	0.0445765	IGF1R, DDR2	56	16	19333	43.154	1	0.37691	0.361388
GOTERM_BP_DIRECT	GO:0016486~peptide hormone processing	2	3.57143	0.0472968	DPP4, BCHE	56	17	19333	40.6155	1	0.396373	0.380049
GOTERM_BP_DIRECT	GO:0006940~regulation of smooth muscle contraction	2	3.57143	0.0500096	ADRA2C, ADRA2A	56	18	19333	38.3591	1	0.41543	0.398322
GOTERM_BP_DIRECT	GO:0007186~G-protein coupled receptor signaling pathway	7	12.5	0.0516015	PDGFRB, OPRD1, TBXA2R, ADRA1D, ADRA1B, ADRA2C, ADRA2A	56	948	19333	2.54918	1	0.424339	0.406864
GOTERM_BP_DIRECT	GO:0051897~positive regulation of protein kinase B signaling	3	5.35714	0.0521539	HSP90AB1, F3, IGF1R	56	129	19333	8.02865	1	0.424339	0.406864
GOTERM_BP_DIRECT	GO:0007189~adenylate cyclase-activating G-protein coupled receptor signaling pathway	3	5.35714	0.0528744	TBXA2R, ADRA2A, DRD5	56	130	19333	7.9669	1	0.424339	0.406864
GOTERM_BP_DIRECT	GO:0031175~neuron projection development	3	5.35714	0.0528744	BLK, LYN, EPHA8	56	130	19333	7.9669	1	0.424339	0.406864
GOTERM_BP_DIRECT	GO:0055093~response to hyperoxia	2	3.57143	0.0554122	PDGFRB, CDK4	56	20	19333	34.5232	1	0.437295	0.419286
GOTERM_BP_DIRECT	GO:0007212~dopamine receptor signaling pathway	2	3.57143	0.0554122	DRD4, DRD5	56	20	19333	34.5232	1	0.437295	0.419286
GOTERM_BP_DIRECT	GO:0002223~stimulatory C-type lectin receptor signaling pathway	2	3.57143	0.0607848	LYN, SYK	56	22	19333	31.3847	1	0.475729	0.456137
GOTERM_BP_DIRECT	GO:2000249~regulation of actin cytoskeleton reorganization	2	3.57143	0.0661273	PDGFRA, CSF1R	56	24	19333	28.7693	1	0.513299	0.49216
GOTERM_BP_DIRECT	GO:0043065~positive regulation of apoptotic process	4	7.14286	0.0685227	PDGFRB, MAPK8, CDK4, STK17A	56	332	19333	4.15942	1	0.527569	0.505842
GOTERM_BP_DIRECT	GO:0008360~regulation of cell shape	3	5.35714	0.0711843	FGR, CSF1R, KDR	56	154	19333	6.7253	1	0.541229	0.51894
GOTERM_BP_DIRECT	GO:0071353~cellular response to interleukin-4	2	3.57143	0.0714399	HSP90AB1, CDK4	56	26	19333	26.5563	1	0.541229	0.51894
GOTERM_BP_DIRECT	GO:0090303~positive regulation of wound healing	2	3.57143	0.0740851	ADRA2A, DDR2	56	27	19333	25.5728	1	0.556814	0.533883
GOTERM_BP_DIRECT	GO:0043524~negative regulation of neuron apoptotic process	3	5.35714	0.0752274	HSP90AB1, KDR, BRAF	56	159	19333	6.51381	1	0.560947	0.537846
GOTERM_BP_DIRECT	GO:0045766~positive regulation of angiogenesis	3	5.35714	0.0793426	TBXA2R, KDR, F3	56	164	19333	6.31522	1	0.578059	0.554253
GOTERM_BP_DIRECT	GO:0042127~regulation of cell proliferation	3	5.35714	0.0793426	RBBP9, XIAP, BRAF	56	164	19333	6.31522	1	0.578059	0.554253
GOTERM_BP_DIRECT	GO:0070372~regulation of ERK1 and ERK2 cascade	2	3.57143	0.0793533	LYN, SYK	56	29	19333	23.8091	1	0.578059	0.554253
GOTERM_BP_DIRECT	GO:0032148~activation of protein kinase B activity	2	3.57143	0.0845921	ADRA2C, ADRA2A	56	31	19333	22.273	1	0.602321	0.577516
GOTERM_BP_DIRECT	GO:0001662~behavioral fear response	2	3.57143	0.0845921	DPP4, DRD4	56	31	19333	22.273	1	0.602321	0.577516
GOTERM_BP_DIRECT	GO:0032967~positive regulation of collagen biosynthetic process	2	3.57143	0.0845921	PDGFRB, DDR2	56	31	19333	22.273	1	0.602321	0.577516
GOTERM_BP_DIRECT	GO:0071345~cellular response to cytokine stimulus	2	3.57143	0.0872005	CSF1R, FLT3	56	32	19333	21.577	1	0.61626	0.590881
GOTERM_BP_DIRECT	GO:0007190~activation of adenylate cyclase activity	2	3.57143	0.0898016	ADRB1, DRD5	56	33	19333	20.9232	1	0.629942	0.603999
GOTERM_BP_DIRECT	GO:0051930~regulation of sensory perception of pain	2	3.57143	0.0923955	OPRD1, ADRA2C	56	34	19333	20.3078	1	0.638675	0.612373
GOTERM_BP_DIRECT	GO:0048008~platelet-derived growth factor receptor signaling pathway	2	3.57143	0.0923955	PDGFRB, PDGFRA	56	34	19333	20.3078	1	0.638675	0.612373
GOTERM_BP_DIRECT	GO:0030010~establishment of cell polarity	2	3.57143	0.094982	HSP90AB1, IGF1R	56	35	19333	19.7276	1	0.651797	0.624954
GOTERM_BP_DIRECT	GO:2000352~negative regulation of endothelial cell apoptotic process	2	3.57143	0.0975614	KDR, BRAF	56	36	19333	19.1796	1	0.664681	0.637307

## Sheet: GO气泡图
pathway	enrichment	pvalue	count	term
transmembrane receptor protein tyrosine kinase activity	49.4821	3.31524e-23	17	MF
ATP binding	6.7923	6.37262e-19	31	MF
protein tyrosine kinase activity	41.8319	7.05923e-18	14	MF
non-membrane spanning protein tyrosine kinase activity	51.3804	3.91739e-09	7	MF
protein serine/threonine kinase activity	9.47467	1.66621e-07	11	MF
protein kinase activity	8.90878	1.33829e-06	10	MF
growth factor binding	45.6274	3.93993e-06	5	MF
identical protein binding	3.13722	8.24297e-05	16	MF
vascular endothelial growth factor binding	168.821	0.000123689	3	MF
protein binding	1.33784	0.000123986	50	MF
integral component of plasma membrane	5.92742	3.7717e-12	23	CC
plasma membrane	2.69915	2.05658e-11	39	CC
receptor complex	18.4589	2.91924e-10	11	CC
extrinsic component of cytoplasmic side of plasma membrane	27.0221	3.27429e-05	5	CC
membrane raft	10.168	5.69534e-05	7	CC
cell surface	5.15187	0.000286577	9	CC
neuronal cell body	6.25912	0.000775936	7	CC
apical plasma membrane	5.80263	0.00341179	6	CC
intrinsic component of plasma membrane	28.2692	0.0048773	3	CC
nucleus	1.59064	0.00758027	26	CC
peptidyl-tyrosine phosphorylation	38.6274	4.65152e-20	16	BP
transmembrane receptor protein tyrosine kinase signaling pathway	38.936	8.88672e-19	15	BP
protein autophosphorylation	30.3501	1.88803e-18	16	BP
positive regulation of kinase activity	52.0213	7.9329e-15	11	BP
protein phosphorylation	11.6679	4.06798e-13	17	BP
positive regulation of phosphatidylinositol 3-kinase activity	75.5195	3.42588e-10	7	BP
multicellular organism development	17.5002	4.85525e-10	11	BP
adenylate cyclase-activating adrenergic receptor signaling pathway	115.077	1.28834e-09	6	BP
positive regulation of MAPK cascade	19.4193	1.61585e-08	9	BP
positive regulation of cell proliferation	8.11576	3.80885e-08	13	BP
